# Supplementary material for: The E2F4/p130 Repressor Complex Cooperates with Oncogenic ΔNp73α To Inhibit Gene Expression in Human Papillomavirus 38 E6/E7-Transformed Keratinocytes and in Cancer Cells
Source: mSphere. 2023 Mar 8;8(2):e00056-23. doi: 10.1128/msphere.00056-23 (PMC10117100; doi:10.1128/msphere.00056-23)
Supplement: TABLE S1 [file msphere.00056-23-s0007.xlsx]

## Sheet: Sheet1
Supplementary Table S1. Nuclear protein binding partners of DNp73a
Uniprot accession number	Gene name	Number of unique peptides
Q9UG63	ABCF2_HUMAN	4
Q9NUQ8	ABCF3_HUMAN	6
Q9H9G7	AGO3_HUMAN	3
Q8IVF2	AHNK2_HUMAN	10
O15296	LX15B_HUMAN	7
Q8IY63	AMOL1_HUMAN	9
Q9NQW6	ANLN_HUMAN	11
P09525	ANXA4_HUMAN	15
P08758	ANXA5_HUMAN	6
Q5T5U3	RHG21_HUMAN	4
Q8N1W1	ARG28_HUMAN	11
P27540	ARNT_HUMAN	10
O95816	BAG2_HUMAN	5
P28715	ERCC5_HUMAN	10
O14981	BTAF1_HUMAN	3
O43852	CALU_HUMAN	4
Q14444	CAPR1_HUMAN	3
O95810	CAVN2_HUMAN	6
Q02224	CENPE_HUMAN	5
Q5VT06	CE350_HUMAN	4
Q7Z460	CLAP1_HUMAN	6
Q8WTW3	COG1_HUMAN	4
Q9UBF2	COPG2_HUMAN	3
Q8N684	CPSF7_HUMAN	6
P49674	KC1E_HUMAN	3
P35221	CTNA1_HUMAN	5
Q13619	CUL4A_HUMAN	4
Q9UHI6	DDX20_HUMAN	3
Q86XP3	DDX42_HUMAN	10
Q8IY21	DDX60_HUMAN	7
Q5VZ89	DEN4C_HUMAN	3
P23743	DGKA_HUMAN	3
Q7Z478	DHX29_HUMAN	5
O75165	DJC13_HUMAN	7
Q16254	E2F4_HUMAN	5
Q9UI10	EI2BD_HUMAN	4
Q14241	ELOA1_HUMAN	6
P58107	EPIPL_HUMAN	4
Q9UPT5	EXOC7_HUMAN	3
P35637	FUS_HUMAN	3
Q9BQS8	FYCO1_HUMAN	7
O75420	GGYF1_HUMAN	9
Q9NVN8	GNL3L_HUMAN	5
Q6YN16	HSDL2_HUMAN	8
Q96DU7	IP3KC_HUMAN	4
Q8N9B5	JMY_HUMAN	3
Q7LBC6	KDM3B_HUMAN	3
Q96A73	P33MX_HUMAN	4
Q9BY89	K1671_HUMAN	9
O43896	KIF1C_HUMAN	19
O60684	IMA7_HUMAN	4
Q08380	LG3BP_HUMAN	4
Q15334	L2GL1_HUMAN	5
Q14693	LPIN1_HUMAN	5
Q96RN5	MED15_HUMAN	4
Q8IVT2	MISP_HUMAN	3
Q6WCQ1	MPRIP_HUMAN	4
Q13613	MTMR1_HUMAN	9
P42285	MTREX_HUMAN	4
Q15746	MYLK_HUMAN	6
O00159	MYO1C_HUMAN	6
Q6ZNJ1	NBEL2_HUMAN	3
Q9Y3T9	NOC2L_HUMAN	5
Q14978	NOLC1_HUMAN	5
Q15233	NONO_HUMAN	6
P57740	NU107_HUMAN	3
Q8WUM0	NU133_HUMAN	3
Q96SU4	OSBL9_HUMAN	13
O15460	P4HA2_HUMAN	6
Q8TEW0	PARD3_HUMAN	4
Q460N5	PAR14_HUMAN	16
P15735	PHKG2_HUMAN	3
Q99959	PKP2_HUMAN	6
Q9HAU0	PKHA5_HUMAN	4
P54277	PMS1_HUMAN	5
P28340	DPOD1_HUMAN	5
Q9GZS1	RPA49_HUMAN	3
P19387	RPB3_HUMAN	3
P62140	PP1B_HUMAN	3
Q8TF05	PP4R1_HUMAN	5
O00743	PPP6_HUMAN	3
Q14558	KPRA_HUMAN	6
P43686	PRS6B_HUMAN	6
Q96EY7	PTCD3_HUMAN	9
Q86X10	RLGPB_HUMAN	4
P49792	RBP2_HUMAN	5
Q08999	RBL2_HUMAN	6
O43148	MCES_HUMAN	3
P35244	RFA3_HUMAN	3
Q8IXW5	RPAP2_HUMAN	4
P56182	RRP1_HUMAN	4
Q96T51	RUFY1_HUMAN	4
P55735	SEC13_HUMAN	6
Q13796	SHRM2_HUMAN	5
O43166	SI1L1_HUMAN	10
O60292	SI1L3_HUMAN	3
Q96Q15	SMG1_HUMAN	5
Q9BVQ7	SPA5L_HUMAN	3
Q8NEF9	SRFB1_HUMAN	4
O95793	STAU1_HUMAN	3
O60506	HNRPQ_HUMAN	4
Q9BSH4	TACO1_HUMAN	4
Q9C0D5	TANC1_HUMAN	18
Q92609	TBCD5_HUMAN	5
Q96EI5	TCAL4_HUMAN	8
Q9Y4R8	TELO2_HUMAN	7
P07996	TSP1_HUMAN	4
Q9NYL9	TMOD3_HUMAN	5
Q8NDV7	TNR6A_HUMAN	3
Q9H3D4	P63_HUMAN	19
Q8IYM9	TRI22_HUMAN	3
Q9C037	TRIM4_HUMAN	6
P33981	TTK_HUMAN	4
Q5TAX3	TUT4_HUMAN	7
Q5VYS8	TUT7_HUMAN	4
Q8N1B4	VPS52_HUMAN	4
Q9GZL7	WDR12_HUMAN	3
Q9Y2I8	WDR37_HUMAN	4
Q9UHR6	ZNHI2_HUMAN	3
Q14186	TFDP1_HUMAN	2
