# Supplementary material for: The E2F4/p130 Repressor Complex Cooperates with Oncogenic ΔNp73α To Inhibit Gene Expression in Human Papillomavirus 38 E6/E7-Transformed Keratinocytes and in Cancer Cells
Source: mSphere. 2023 Mar 8;8(2):e00056-23. doi: 10.1128/msphere.00056-23 (PMC10117100; doi:10.1128/msphere.00056-23)
Supplement: TABLE S2 [file msphere.00056-23-s0008.xlsx]

## Sheet: 2A
Supplementary Table S2A. mRNAseq analysis: genes significantely upregulated upon E2F4-5 knockdown in 38HK
gene	basemean	log2FoldChange	lfcSE	stat	pvalue	padj	RE TP53 or TP73	RE E2F4
H1-2	1071.20268674356	1.33785059895137	0.091787957898209	14.575447908265	4.02474197321854E-48	5.05406973286919E-45	unknown	unknown
SESN1	2358.81059483896	0.794808761492853	0.06256846234627	12.7030253211942	5.68872923738894E-37	5.04255652224788E-34	no	yes
IVL	545.428103929677	1.3044002972936	0.111696409963941	11.6780861418438	1.6496805644793E-31	9.20705052819946E-29	yes	yes
RDH16	1298.49356949565	0.867686515660607	0.076598915630769	11.3276605617126	9.57274503146787E-30	5.15184624568533E-27	no	yes
H2BC11	219.632927906756	1.69664776970789	0.150767826585658	11.2533808315128	2.22881781854606E-29	1.15813985198864E-26	no	yes
GNS	8918.74829292762	0.601147652583714	0.055312254336646	10.8682544183602	1.63295145481437E-27	6.83526263127714E-25	yes	yes
H2AC6	517.968075579664	1.15711190682898	0.109365736779788	10.5802049243162	3.68152139032533E-26	1.42248322643109E-23	no	yes
PRPF3	3401.89400339245	0.630164817280841	0.060278440838914	10.4542322016071	1.4012912816131E-25	5.27901458065695E-23	yes	yes
SCD5	806.127519822656	0.914599873190097	0.088555607050071	10.3279724870833	5.26619113945798E-25	1.8035507791021E-22	yes	yes
CENPF	15338.5946279689	0.648532930646146	0.06320843326628	10.2602279020911	1.06455196905339E-24	3.41313481312034E-22	no	yes
C3orf52	1144.94948669997	0.824908938627449	0.080786884171737	10.2109265270567	1.7716492371595E-24	5.56187132390759E-22	no	yes
RPIA	1575.62655881882	0.722881015658261	0.0709458098207	10.1891995804289	2.21581012976727E-24	6.6780085690926E-22	no	yes
SFRP1	1303.59249565155	0.741741507929248	0.073127283602522	10.1431568545733	3.55424255622341E-24	1.05017413881825E-21	no	yes
CAP2	956.011940022994	0.817527173826195	0.081059082581081	10.0855715090094	6.39917029487944E-24	1.85440571487574E-21	yes	yes
ABCA1	907.045758076212	0.935601424464124	0.093585148990112	9.99732793675388	1.56564577781361E-23	4.4514558916742E-21	yes	yes
TNFRSF10D	3672.68534143286	0.585149586561627	0.059500538102191	9.8343578936487	8.0076785125637E-23	2.19395831828768E-20	no	yes
CCND2	4051.58917636747	0.650752374773158	0.066471939126698	9.78988101329195	1.24442242841644E-22	3.34860742389418E-20	no	yes
AF127577.4	107.713027299592	2.30944015187596	0.236300450037108	9.77332100515801	1.46567253863163E-22	3.87477534818247E-20	unknown	unknown
SPEN	7532.01023214458	0.555751409058526	0.057576959215443	9.65232302350317	4.80545945941034E-22	1.13146044677898E-19	yes	yes
E2F7	5047.74073455295	0.635949078261379	0.066612644038133	9.54697246212487	1.33541775089134E-21	2.916436244664E-19	yes	yes
SHLD2	825.483609000322	0.819866776564993	0.086641328753605	9.46276780791957	2.99897796252496E-21	6.27661096073452E-19	yes	yes
ZNF37A	2453.35477034367	0.719432741859368	0.076523168105422	9.40150231193051	5.3789488425802E-21	1.11034767272385E-18	yes	yes
FARP2	3260.60942847171	0.563169990905158	0.059922732868851	9.39826947041509	5.54678155681155E-21	1.11445935039458E-18	no	yes
SLC41A3	1525.88514278817	0.690990017625863	0.074319185877137	9.29759939469998	1.43652341755821E-20	2.77525274092111E-18	yes	yes
TGFBR1	4089.39923067765	0.595658609778852	0.064131394548487	9.28809694491368	1.57071489454961E-20	2.99608895518584E-18	yes	yes
ABCA12	1931.41593864302	0.706941546762997	0.076506209249432	9.24031596518086	2.45770403061206E-20	4.5722397576905E-18	yes	yes
METTL16	5018.20787955888	0.507051835619385	0.055069463761939	9.2074954245303	3.33822844181128E-20	6.06069450477761E-18	yes	yes
PRPF8	31785.085821798	0.489058835425618	0.053290504618976	9.1772228265122	4.4235227967428E-20	7.75093779350201E-18	no	yes
ICE1	6360.31969701284	0.50879505665652	0.055551135497176	9.15903972264228	5.23611684698276E-20	9.06931549048083E-18	no	yes
GPSM2	6042.63373334846	0.486831909031932	0.053457565034355	9.10688522230795	8.47810092508097E-20	1.43546632404545E-17	no	yes
ACVR2B	1420.18573777028	0.7618842229671	0.084972736797236	8.96621965684268	3.06865667193979E-19	4.71852932545518E-17	yes	yes
CLCA2	1064.37543462728	0.784986271351621	0.088087683466327	8.91141917305263	5.03834429982208E-19	7.51710992614048E-17	yes	yes
APC	2391.82081037412	0.551677638057843	0.062183822581951	8.87172282358155	7.20228639073751E-19	1.05370149147596E-16	yes	no
PCNX1	4542.31270251238	0.519511792177311	0.059074683888049	8.7941527230484	1.44131423167444E-18	2.02982842589739E-16	no	yes
LAPTM4B	13914.094786079	0.427001481457327	0.048788651043746	8.75206574320867	2.09482298297344E-18	2.85218152760422E-16	yes	yes
GASK1B	3419.69334570997	0.58010469002726	0.066283018437477	8.75193531770817	2.09724604160527E-18	2.85218152760422E-16	no	yes
CEP135	633.362392513571	0.899441037958578	0.102784753519292	8.75072427730986	2.11987743773092E-18	2.85218152760422E-16	yes	yes
COL4A1	6460.66455959309	0.497315243646126	0.056825355177519	8.75164338335487	2.10267966309253E-18	2.85218152760422E-16	yes	yes
ANKRD52	10939.7919720768	0.514315052118064	0.058921409309574	8.72883147475048	2.57317308820372E-18	3.4013285321177E-16	no	yes
DDX46	7448.38251279832	0.478124457614986	0.054770304822352	8.72962929758715	2.55508701812815E-18	3.4013285321177E-16	yes	yes
DSC3	11666.9554461169	0.494832456282373	0.057019276554979	8.67833627817513	4.01600130373452E-18	5.21699341775651E-16	yes	yes
SLC39A6	8269.82105123354	0.465991417494297	0.054085963783705	8.61575508495783	6.94821424991068E-18	8.79854122116841E-16	yes	yes
ZMAT3	2394.37023941681	0.701196365302881	0.081518955727873	8.60163576731304	7.85878623713501E-18	9.86867081728229E-16	yes	yes
UBXN2B	1053.66326798574	0.677939536632807	0.07907511935163	8.57336090279116	1.00507906884601E-17	1.24143741708529E-15	no	yes
NCKAP5	431.107317378429	0.984248547726927	0.114989833723356	8.55943969877237	1.13417370365927E-17	1.3895011008489E-15	no	yes
WDYHV1	3319.47113367981	0.504947332152648	0.059026343402617	8.55460973939072	1.18268164219498E-17	1.42574637329889E-15	no	yes
ZDHHC6	2154.55241995259	0.594817267747502	0.070095145262098	8.48585541157485	2.14137572864077E-17	2.50142564766572E-15	no	yes
BMS1	4575.13554646132	0.494278056334853	0.0585007073502	8.44909538231703	2.93568562863158E-17	3.37693486548467E-15	no	yes
BCL11B	601.439307301503	0.805218893564525	0.095413075252705	8.43929295258409	3.19262994754075E-17	3.61727373530012E-15	no	yes
ABLIM1	5162.97289957819	0.50732085026527	0.060662643233332	8.36298623378339	6.11503520092545E-17	6.77554892961364E-15	yes	yes
GPR157	999.799011883616	0.66073424186211	0.079333756800043	8.32853842441199	8.18465067704374E-17	8.87298568722102E-15	yes	yes
NECTIN4	1211.63068384682	0.609947004421143	0.073246246337405	8.32734829320066	8.26732445944881E-17	8.89859373424529E-15	yes	yes
ASCC3	7980.93696554574	0.455563584011945	0.054798327988813	8.31345774099074	9.29531312223287E-17	9.93411868361186E-15	no	yes
PEG10	14560.6668132599	0.485871611865932	0.058800318580116	8.2630778811841	1.41963549640124E-16	1.46523885584043E-14	yes	yes
HS6ST2	2724.14299364361	0.520869593389405	0.0633121472513	8.22700881273153	1.91946342118048E-16	1.95435096579518E-14	no	yes
THAP12	1787.40366559435	0.543521399328629	0.066254957873845	8.20348267919116	2.33521317731555E-16	2.3459551579312E-14	yes	yes
VPS41	2515.91407832339	0.535304780524438	0.065410670798475	8.18375310923911	2.75137490725579E-16	2.72766239983142E-14	no	yes
MORF4L1	5129.85449758009	0.450125873481401	0.055332326558906	8.13495295561457	4.12098346192906E-16	4.03240907713045E-14	yes	yes
TPRG1L	1948.67597654523	0.5478132577421	0.067351490586988	8.13364712447704	4.16563978536702E-16	4.04980812423843E-14	yes	yes
FNDC3A	6681.8791677219	0.484889838169209	0.059682548549359	8.12448278357612	4.4927408927837E-16	4.33981490470241E-14	yes	no
AEN	3988.81984350757	0.468773631692066	0.057810615702527	8.10878116407213	5.11300358054775E-16	4.84577678963988E-14	yes	yes
JARID2	3861.16659382371	0.507354003938719	0.063112569126823	8.03887420458518	9.06675994774421E-16	8.23054250919021E-14	yes	yes
MAGI1	811.018890932382	0.724588627835369	0.090205450967089	8.0326479172498	9.53911225907516E-16	8.60747800191638E-14	yes	yes
OSTM1	1057.89548754572	0.689931532417094	0.08592082957439	8.02985185122956	9.75904392870163E-16	8.75351386676219E-14	no	yes
STARD9	596.62810701569	0.777208468201228	0.097187532952588	7.99699760441893	1.27489718058315E-15	1.12575307698032E-13	yes	yes
SHCBP1	2528.89329376449	0.486542120544979	0.061225267550306	7.94675368539972	1.91462569112215E-15	1.66771644737108E-13	no	yes
PTGFRN	10637.1018032137	0.428492303934782	0.054097505549981	7.92074051434589	2.36100201568941E-15	2.04470915944964E-13	no	yes
BCLAF1	6000.18449637754	0.583742659415314	0.073912993217471	7.8977001742818	2.84096527531936E-15	2.43241509851065E-13	unknown	unknown
CCNG1	9203.38809401394	0.464711024696561	0.059108529962239	7.86199597576596	3.78060182676935E-15	3.21863779251906E-13	yes	yes
COL4A5	6612.16663997267	0.444674551665806	0.056592826143583	7.85743674538559	3.92073887758496E-15	3.31919180597347E-13	yes	yes
CREBZF	2986.21139174531	0.648301770590551	0.082523667772075	7.85594954869338	3.96754761903377E-15	3.34005447325251E-13	no	yes
UHRF1BP1L	1605.51093911838	0.545238349547788	0.069812834307607	7.81000162728496	5.71872474636071E-15	4.73491556059943E-13	no	yes
LEPR	1039.04817154435	0.617633155700924	0.079304068797697	7.78816478226981	6.79894760728047E-15	5.59854325104423E-13	yes	yes
OPN3	1480.98821209582	0.560077763308256	0.072019632085266	7.77673735746342	7.44188859880843E-15	6.09466409214371E-13	yes	yes
H2BC12	211.021095177893	1.38682349046853	0.178553896902248	7.76697408753711	8.03832800226421E-15	6.54754403600645E-13	yes	yes
IPO7	24012.1735438639	0.407711230448721	0.05281974009291	7.71891777073414	1.17321557045374E-14	9.40382203785501E-13	no	yes
MED28	1561.91051833744	0.533581507272061	0.069224550591124	7.70798080616907	1.27823966730457E-14	1.01914251569379E-12	no	yes
GLUL	54112.1827949191	0.390204218205163	0.050747215813994	7.68917490243	1.48086908463516E-14	1.15622882053716E-12	yes	yes
RAD51AP1	1401.12899381223	0.564405767898921	0.073504856531758	7.67848268168605	1.60983915976417E-14	1.25044671641682E-12	yes	yes
RBM19	3426.05966290062	0.454495407615868	0.059206597700928	7.67643177052116	1.63581117289308E-14	1.2641045417603E-12	yes	yes
BICC1	760.055878184708	0.7234074608467	0.094546177300989	7.6513665755488	1.98854572031029E-14	1.52108606392669E-12	yes	yes
SON	25030.7232015691	0.409199669082325	0.05353030795811	7.64426144162186	2.10148032456733E-14	1.59935388943965E-12	yes	yes
LPGAT1	4904.7537801372	0.468925647214964	0.061514244096904	7.62304168895034	2.47766816217134E-14	1.85595934196197E-12	no	yes
CDH13	5541.96151191048	0.39974907123711	0.052443239056014	7.6225091819776	2.48791417530239E-14	1.85595934196197E-12	yes	yes
TRAF4	8788.97274969067	0.380882792795068	0.050160198686092	7.59332703561791	3.11794293650721E-14	2.30315108383467E-12	yes	yes
SMNDC1	2335.02211363627	0.631263853137571	0.083218856092868	7.58558676212888	3.3098574917343E-14	2.43298744111923E-12	yes	yes
EIF5B	14256.1644495469	0.422264973708761	0.055793968785917	7.56829067544924	3.7816706594403E-14	2.76631044500514E-12	no	yes
ZNF37BP	907.679989955469	0.744774895445734	0.098841271661821	7.53505982798292	4.88110980750035E-14	3.53622325428956E-12	unknown	unknown
JADE3	1416.84398151965	0.548168786813233	0.073016750965474	7.5074387666528	6.02953719213094E-14	4.28580641265194E-12	no	yes
COMMD10	1400.15736083292	0.603315231331902	0.08040271646192	7.50366726250654	6.20567093623855E-14	4.39029367784877E-12	yes	yes
TNC	3602.16414002653	0.516203373087326	0.068873828411403	7.49491330732909	6.63421970778131E-14	4.64981659425844E-12	yes	yes
GPD1L	2703.29703107563	0.474081394364868	0.063315279713392	7.48763010304757	7.01283355177629E-14	4.86987966782106E-12	yes	yes
PRPF4B	4736.2152530558	0.526171626922874	0.070333736433318	7.48107030289411	7.37197263980178E-14	5.09579154629234E-12	no	yes
MXI1	2071.48592222355	0.499081342320598	0.066842113871186	7.46657030150776	8.23120060156344E-14	5.63799826658907E-12	no	yes
SETD2	5191.17854558726	0.48076704166938	0.064502227011256	7.45349523490847	9.08992829438439E-14	6.19801490805784E-12	no	yes
DIDO1	4968.8571130123	0.408554355853013	0.055074346694784	7.41823335857579	1.18692840695807E-13	7.98474293055857E-12	yes	yes
PGAP1	2972.55173174828	0.743202389196418	0.100467117594932	7.39746901262656	1.38804610828556E-13	9.29620746922449E-12	yes	yes
INKA2	1462.35939415098	0.520066430275765	0.070460663805116	7.38094707302491	1.57167481883615E-13	1.02972034108878E-11	no	yes
FYTTD1	4040.46352403154	0.422940827538343	0.057358896863754	7.37358719682087	1.66096962755664E-13	1.0788427292091E-11	no	yes
THBS2	5451.15962692391	0.431638173386483	0.058641417289248	7.36063678777469	1.83034966450266E-13	1.1837570426777E-11	yes	yes
NSD1	7999.31440333642	0.470252202619702	0.064381992706581	7.30409518019834	2.79138736986556E-13	1.77482769099173E-11	no	yes
PARPBP	1964.09892658978	0.560901613869475	0.077034880121307	7.28113827121202	3.3101518703316E-13	2.09582682916079E-11	yes	yes
MTBP	2710.00697724832	0.516278530303943	0.071223267132013	7.24873417203699	4.20684607130688E-13	2.63041342110055E-11	yes	yes
EAF1	3425.38031116216	0.425099710675154	0.058683508608533	7.24393821628691	4.35840024038953E-13	2.71391459596817E-11	no	yes
SAA1	1239.52042133006	0.595706673863391	0.082312701755464	7.23711725115194	4.58321900592052E-13	2.83051340984493E-11	yes	yes
ZNF273	372.396392555098	0.9035272190853	0.125059720523395	7.2247660182183	5.01965348439107E-13	3.0748438356215E-11	yes	yes
GBE1	2333.30778210291	0.462465623487998	0.064033085409704	7.22229173448381	5.11186584195939E-13	3.11865207985773E-11	yes	yes
ZNF780B	302.868407829997	1.0171823405136	0.140916793328139	7.21831881417422	5.26342041466374E-13	3.18532057142843E-11	yes	yes
SP4	394.666533223826	0.847642338303013	0.117834312284277	7.19351029314843	6.31463899356637E-13	3.76107885351983E-11	yes	yes
TPRXL	398.72088340987	0.840929594269492	0.117087708406203	7.18204844655533	6.86745756528158E-13	4.07424086815859E-11	unknown	unknown
ZNF512	730.069467188996	0.67714605264706	0.094301606869828	7.1806417210025	6.9384962881315E-13	4.08422658460366E-11	yes	yes
KMT2C	2299.77224578888	0.521032358100038	0.072663533588918	7.17047922617824	7.47356866306294E-13	4.38207027952122E-11	no	yes
ACVR1B	3675.27337585639	0.407692409844958	0.0569123798897	7.16351012969575	7.86370490183396E-13	4.59295229324558E-11	yes	yes
INIP	1918.65708729391	0.469243606072712	0.065525174428908	7.16127213948619	7.99317891703961E-13	4.65054876837335E-11	no	yes
SLC1A3	3895.15600809723	0.414534816321557	0.058019009821038	7.14481025443571	9.01202885458251E-13	5.15538461176502E-11	no	yes
CXADR	1289.12180098987	0.662803908968494	0.092771115918475	7.14450723596936	9.0319300385292E-13	5.15538461176502E-11	no	yes
WEE1	2667.41421367689	0.487872073755422	0.068452745918814	7.12713664305075	1.02478347771337E-12	5.78369371747668E-11	yes	yes
ZNF525	824.753287531665	0.684431930874923	0.096089934315503	7.1228265036341	1.05735887518416E-12	5.92317505210039E-11	yes	yes
FAT1	26125.3475577821	0.445531261108221	0.062733661661636	7.1019489267383	1.23009693370087E-12	6.81482746100676E-11	no	yes
MDN1	6982.3861728111	0.565660583035565	0.079869602875284	7.08230118432969	1.41780090694001E-12	7.71470234733624E-11	no	yes
CHD7	1881.68412700443	0.570463546935428	0.080566501934378	7.08065428234773	1.43475429687465E-12	7.77709082719573E-11	no	yes
TET3	2206.91780402395	0.451684534525707	0.063944398585934	7.06370760401619	1.62117694913404E-12	8.69377773896828E-11	no	yes
MEGF9	1845.44481168645	0.507697040836914	0.071915545242662	7.05962861191984	1.66948196143804E-12	8.92107222585453E-11	yes	yes
CDK5R1	716.794871286118	0.626774123996399	0.08894702699019	7.04660004055594	1.83342325483622E-12	9.69398422004457E-11	yes	yes
TAF1	3846.55350166465	0.444543384641297	0.063097852100941	7.04530138252781	1.85060511030086E-12	9.75061832416911E-11	yes	yes
TRIML2	1090.3692822673	0.588052252882785	0.083702715416464	7.02548597087829	2.13322446560594E-12	1.11230309592443E-10	no	yes
PTBP2	606.489893351791	0.849097185561603	0.120897075292112	7.02330625873298	2.16678536796207E-12	1.12590650723519E-10	yes	yes
SEMA3C	729.557895531299	0.610978078051574	0.087003710508309	7.02243702575452	2.18031286109156E-12	1.12615013989603E-10	yes	yes
CYBRD1	3089.50262507751	0.414951829380974	0.059329004522908	6.99408042858288	2.67004361674415E-12	1.35471000877837E-10	yes	yes
DHPS	376.18577087934	0.92376325266223	0.132148598401505	6.99033711924493	2.74226498960425E-12	1.38204652603165E-10	yes	yes
DHX9	13110.882142041	0.377511753518871	0.054251665517656	6.95852836805563	3.43845510957178E-12	1.71003564508703E-10	no	yes
CDK6	7730.43508553319	0.478847149286569	0.068892591153776	6.95063346097304	3.63649585671657E-12	1.79666741196269E-10	yes	yes
PILRB	452.467080665697	0.959403318963504	0.138171518868063	6.94356787001537	3.82318798770459E-12	1.88273267276864E-10	yes	yes
BCAT1	8079.64886836228	0.588386777639513	0.084957704246812	6.925643564122	4.33997947162669E-12	2.096126623652E-10	yes	yes
BAZ1A	5079.55679535778	0.401529840920186	0.058032915049603	6.91900175231566	4.54837238358366E-12	2.18035081969342E-10	no	yes
ATP8B1	2344.20887191669	0.46578842236119	0.067337620168893	6.91720944685784	4.60626826494033E-12	2.19657773684765E-10	yes	yes
IGF2R	15148.572944393	0.388068830593085	0.056116420142955	6.91542385641304	4.66466541652006E-12	2.21740830162589E-10	yes	yes
YBX3	22746.3332724974	0.334947487475006	0.048494984017535	6.90684808461625	4.95540089678013E-12	2.34820553816289E-10	no	yes
RNF11	2518.38615432834	0.555432938441014	0.080480794961445	6.90143454357157	5.14799916756289E-12	2.41667288024938E-10	yes	yes
REV3L	1654.754130867	0.523532160545533	0.075936090424894	6.89437864941625	5.41007450242549E-12	2.53181405829347E-10	yes	yes
PRDX3	10582.7687634969	0.358446309833713	0.05212650732313	6.87646896446986	6.13542940192087E-12	2.83603636986336E-10	yes	yes
UBFD1	3264.13006604229	0.411515109627973	0.059913482514079	6.86848923414311	6.4885369045438E-12	2.98096837239544E-10	yes	yes
PRKX	3699.02790808423	0.416566452151856	0.060789159596998	6.85264371005434	7.24974940928767E-12	3.310499207532E-10	yes	yes
BRMS1L	1372.97767163963	0.55640558517638	0.081300689940033	6.84379905738543	7.71200795668425E-12	3.50036891262877E-10	no	yes
HIPK3	3177.20193497049	0.452604379730738	0.066159685691844	6.84109023490322	7.85927292005087E-12	3.55649800697437E-10	no	yes
DCAF1	3910.00343846817	0.408527607198639	0.059731754263923	6.83937065356508	7.95418395634431E-12	3.58867059994468E-10	yes	yes
EI24	11554.679449465	0.346621160466408	0.050742442049271	6.83099091151031	8.4330076680098E-12	3.78205334967975E-10	yes	no
RMND5A	4594.49297922805	0.480748253778819	0.070614468659126	6.80807011519849	9.89166563791886E-12	4.40998548810057E-10	no	yes
ZNF292	1661.99071721409	0.52973147935125	0.077838894706769	6.805485629605	1.00708932133095E-11	4.46347911268708E-10	yes	yes
CTSC	8966.88899319883	0.363139167693565	0.053592512422807	6.77593102612273	1.23607642440978E-11	5.44632621035993E-10	yes	yes
IL1RAP	1879.38501990827	0.475144678927914	0.070255172270119	6.76312737660172	1.35044407728172E-11	5.9156516862088E-10	yes	yes
USF3	1630.06753017923	0.519803653203492	0.076871862325626	6.76194952844548	1.36147136907778E-11	5.94667016250234E-10	no	yes
TGFBR2	6492.31897614608	0.368435546722219	0.054492856846924	6.76117142760916	1.36880445624379E-11	5.96142033269873E-10	yes	yes
IFNGR1	2447.59888678286	0.428902359538127	0.063654719593033	6.73795065440947	1.60636099184867E-11	6.97586564442869E-10	yes	yes
SKI	2581.64601281107	0.503208154616515	0.07468903056697	6.7373769721822	1.61271387533131E-11	6.98332913430102E-10	yes	yes
GOLGA4	7858.43125066213	0.416931480029909	0.062038240987951	6.72055611813507	1.81032294212375E-11	7.81654911600653E-10	yes	yes
APAF1	2278.97640566336	0.43739800035231	0.065090724320838	6.71982075658485	1.81948239413543E-11	7.83365148492192E-10	yes	yes
SPRY4	2008.05928572225	0.468590277561573	0.069810173044437	6.7123494632121	1.91515344709314E-11	8.15238624131259E-10	no	yes
SLC6A15	8772.63680235427	0.392735308958656	0.05852958652351	6.71003046981891	1.94583778517966E-11	8.25967030559782E-10	no	yes
LCLAT1	1614.5627366696	0.446350259969227	0.066616263587853	6.70031965062978	2.07964120911926E-11	8.75366295536821E-10	no	yes
TMEM87A	3658.02049238287	0.379062799736201	0.056599388899621	6.69729491971141	2.12312872946612E-11	8.88706300675695E-10	yes	yes
PAN3	1998.70120933355	0.514555583217606	0.077083246826187	6.67532316558826	2.46687956152609E-11	1.01566688832341E-09	no	yes
SUZ12	3992.52167500575	0.410636634094653	0.061581879633659	6.66814063710733	2.59064478280341E-11	1.06082679978437E-09	yes	yes
PSD3	3437.91208065245	0.432012098807962	0.064895344411378	6.65705841808001	2.79362172807831E-11	1.13775907622735E-09	yes	yes
CADM1	1422.68657207227	0.467193157373745	0.070288512801401	6.64679246655557	2.99548917365872E-11	1.21341468703933E-09	no	yes
SCML2	239.791193249014	0.937421985644972	0.141052316242342	6.64591699461629	3.01335050771446E-11	1.21446551759835E-09	yes	yes
PPP1R14C	2205.72572277333	0.425930175182745	0.064089401402992	6.64587538436369	3.01420202788362E-11	1.21446551759835E-09	no	yes
PGM2L1	1201.33036611434	0.584695742755689	0.087984751674483	6.64542129889604	3.02350984183217E-11	1.21496719484184E-09	yes	yes
ENTPD7	2113.21929418968	0.446923530328162	0.067267499283324	6.64397420878933	3.0533602654882E-11	1.22369909150643E-09	no	yes
ZBTB11	2520.4530508779	0.449336011968147	0.067691897275967	6.63795860435536	3.18057151483454E-11	1.2679373586519E-09	yes	yes
CCP110	1498.50413471158	0.476702578255364	0.07208451059837	6.61310695318982	3.76336342609053E-11	1.48068207487619E-09	no	yes
FNIP2	611.401247782528	0.675225740909857	0.10221495951603	6.60593854468011	3.95006738272916E-11	1.54606663351547E-09	yes	yes
FAT2	17489.5028351903	0.405917522993353	0.061502848133565	6.59997927432283	4.11215265575187E-11	1.59295702749422E-09	no	yes
TAF5	820.525170038873	0.549489207915706	0.083244165372951	6.60093359641342	4.08576543937843E-11	1.59295702749422E-09	yes	yes
PPM1D	1678.94653601079	0.440637456255919	0.066828595639139	6.59354655057059	4.29442018770277E-11	1.64663149639932E-09	yes	yes
ACSL1	7589.71531746838	0.362889425452144	0.055052579293077	6.59168798468593	4.34853753157936E-11	1.66315005236978E-09	yes	yes
THUMPD2	1423.72478887529	0.543611540803635	0.082554913807173	6.58484777869641	4.55351669757688E-11	1.73713780039965E-09	yes	yes
SBF2	2645.40074178009	0.406557717306281	0.061758751650031	6.58299765529795	4.61056417606977E-11	1.75004008990417E-09	yes	yes
TASOR2	5549.98856326691	0.387141809653858	0.058829355154619	6.5807590213482	4.68052658714279E-11	1.77213203873504E-09	yes	no
WDR43	7395.61955572283	0.337390377666929	0.051496293796309	6.55174096608704	5.68701280599101E-11	2.12649121522279E-09	no	yes
DICER1	4833.88519781096	0.437237691353753	0.066761428947445	6.54925603371895	5.78244210009655E-11	2.15682227738502E-09	no	yes
ZNF251	570.723283880291	0.698864913824634	0.106783060479196	6.54471702429613	5.9608144289721E-11	2.21786450938717E-09	no	yes
CD164	6543.64877695582	0.537222795840835	0.082143260125295	6.54007151677927	6.1489422236193E-11	2.28222685634776E-09	no	yes
APP	95244.2825585209	0.308149285133179	0.047150044106665	6.53550364525792	6.33958379581647E-11	2.34720364174836E-09	no	yes
ADGRL1	3385.95194888251	0.418251127326297	0.064048597537046	6.53021523358698	6.56752437092817E-11	2.42563786140972E-09	no	yes
PDK3	1963.80635604755	0.488723624650395	0.074905934774195	6.52449804042443	6.82296422580506E-11	2.50768897362577E-09	yes	yes
RYBP	2766.46722104554	0.437650933400506	0.067184891489919	6.51412726425517	7.31134910573771E-11	2.68065011373143E-09	yes	yes
ZNF195	1244.94363570505	0.5709058384036	0.087761199135197	6.50521920882277	7.75801667263841E-11	2.83064293559294E-09	yes	yes
HEG1	3941.92289223874	0.396225110168131	0.061081470394674	6.48682992743866	8.7661194990725E-11	3.16778548516843E-09	no	yes
ZNF207	9970.32209310191	0.357538225955206	0.055346551318768	6.4599910461624	1.04709176482367E-10	3.69522852555687E-09	yes	yes
ZBTB16	2479.60391024646	0.479419153017199	0.074522992301607	6.43317100146636	1.24968919915138E-10	4.37259646936578E-09	no	yes
HUS1	1107.41652655984	0.506722317056429	0.078766941769563	6.43318511132343	1.24957314658331E-10	4.37259646936578E-09	yes	yes
TET2	1328.27783577273	0.451685408536129	0.07026114425778	6.42866570574129	1.28728873874556E-10	4.49031342688815E-09	yes	yes
GPC6	603.254892995096	0.610921326188056	0.095109682304922	6.42333473714524	1.33320874157729E-10	4.63975116093031E-09	no	yes
MINK1	19318.7912097728	0.343050921219342	0.053443171397243	6.41898510605672	1.37185828479076E-10	4.76325633491058E-09	no	yes
CA9	920.393525947359	0.529990733433919	0.082873537529463	6.39517449397523	1.60364116264211E-10	5.47523626878766E-09	no	yes
PKP4	4702.83018578931	0.347645447007775	0.054365418520713	6.39460628589338	1.60961554653456E-10	5.47523626878766E-09	no	yes
DDX23	8256.42750196631	0.34863296859941	0.054543174802611	6.3918715744196	1.63867506040381E-10	5.54903246858989E-09	no	yes
URB2	2005.19566807927	0.403427175135109	0.06314570948772	6.3888295564018	1.67160248483092E-10	5.6478425659007E-09	no	yes
CDS1	2513.63698740648	0.434413308088904	0.068191737835897	6.37046835694843	1.8845182219969E-10	6.31062335272696E-09	no	yes
ZNF107	523.710784286929	0.678204113784159	0.10651122164334	6.36744282264614	1.92205663365311E-10	6.42205574556957E-09	yes	yes
RAD54L	2357.18772879647	0.418044373144162	0.065732043707609	6.35982619076499	2.01982169225335E-10	6.70411741862682E-09	no	yes
TUBGCP4	4120.18294096725	0.366178338115226	0.057670377523158	6.34950478637289	2.16009145956411E-10	7.13824960617798E-09	yes	yes
SNRNP200	22635.2457798173	0.356773494101755	0.056339630866031	6.33254937275189	2.41143084243822E-10	7.88239725915433E-09	yes	yes
MLF1	1365.80531298283	0.45045567576363	0.071140260687314	6.33193737851954	2.42101752289374E-10	7.8966045568151E-09	yes	yes
FBXO32	1932.57561567818	0.42807636520703	0.067614018411717	6.33117769454811	2.43296950748025E-10	7.91844870587903E-09	yes	yes
ANKRD46	665.9139698269	0.602412369330922	0.095275014457848	6.32287880257888	2.56734665223071E-10	8.30200573014262E-09	no	yes
HBP1	2207.74353864488	0.397115312023354	0.062853036144861	6.31815639117416	2.64702070588858E-10	8.50489445992218E-09	no	yes
SOD2	7251.25119337568	0.422409935753665	0.066895064781223	6.31451568415601	2.71008838913589E-10	8.68900466721038E-09	no	yes
TNRC6A	2380.66197978051	0.411227418277955	0.065138267111118	6.31314642706803	2.73418568513904E-10	8.74765267290027E-09	yes	yes
DGAT2	638.163585068278	0.571348845634543	0.09057039579929	6.3083399447728	2.82044194711219E-10	9.00449993665966E-09	no	yes
ZNF263	1400.04521933689	0.459101672622142	0.07290455458797	6.2972975449451	3.02879554895911E-10	9.62888610279849E-09	no	yes
YRDC	1879.30821841042	0.42291259824593	0.067260698682125	6.28766287791066	3.22280812621566E-10	1.02026251373832E-08	no	yes
GNPDA2	1239.68788019412	0.517082659107577	0.082262081876289	6.28579592582156	3.26178190527033E-10	1.02828015754223E-08	yes	yes
SNRNP27	977.602431541091	0.526768572116227	0.083816265430369	6.28480127826554	3.2827332972369E-10	1.03105825055516E-08	yes	yes
GDF11	2322.71623462551	0.390192383921084	0.062085801359705	6.2847281564498	3.28427871966604E-10	1.03105825055516E-08	no	yes
LBR	4908.42451243351	0.374034172853171	0.059533683520486	6.28273190461103	3.32674480481384E-10	1.04005637891576E-08	yes	yes
SNAPC4	1676.40473395998	0.466513236365092	0.074278885230644	6.28056324373367	3.3734861383952E-10	1.0524857685192E-08	yes	yes
HSPA14	1376.75554918973	0.453009269320802	0.072135370821055	6.27998808579743	3.38598975949408E-10	1.05420412574001E-08	yes	yes
MARCKS	2826.10443938647	0.615014455946939	0.09798385936039	6.27669148736916	3.45853373182492E-10	1.0745699959767E-08	no	yes
BDKRB2	545.050823280769	0.611397078944969	0.09742047655244	6.27585801857442	3.47711379781058E-10	1.07811991397547E-08	yes	yes
ARHGEF26	405.776063980556	0.731197052674097	0.116584898546528	6.27179902191432	3.56900079910532E-10	1.10433825547676E-08	yes	yes
MESD	2575.12367028145	0.374157726268757	0.059716034010726	6.26561580096819	3.71354908391666E-10	1.14671047429385E-08	no	yes
ADNP	11894.6913753283	0.330116109317305	0.052697974308921	6.2643035837038	3.74495262383944E-10	1.1540427625488E-08	no	yes
ZNF510	911.366076897869	0.515832809058804	0.082421353925518	6.25848502227894	3.8873522274362E-10	1.19304502475023E-08	yes	yes
ZNF519	365.688124112573	0.755141275432983	0.120657400041455	6.25855749563253	3.88554647188885E-10	1.19304502475023E-08	yes	yes
DDHD1	1095.41151346144	0.514311741178879	0.082323545437296	6.24744401430839	4.17223757031053E-10	1.27408922368066E-08	yes	no
SPIN1	6364.27522582865	0.357670967295958	0.057464297951863	6.22422930487338	4.83928877975705E-10	1.47319682064968E-08	no	yes
FUS	16778.3519150744	0.337103633006025	0.054187453481102	6.22106431193695	4.93793693124449E-10	1.50019700840571E-08	no	yes
POLR1B	5064.55685245645	0.359268046157966	0.057844629743541	6.21091444012713	5.26771511196046E-10	1.59395981972153E-08	yes	yes
CA12	3801.81315392355	0.374150891704083	0.060335182021059	6.20120598249776	5.60321199199943E-10	1.68532537939001E-08	no	yes
IGF1R	6848.62977439129	0.390646487151004	0.063057733344335	6.19506072344577	5.82625638431032E-10	1.74892146325044E-08	yes	yes
ERAP1	2935.85591453525	0.375153879804423	0.060645510579961	6.18601238932247	6.17051602165813E-10	1.84857864672697E-08	yes	yes
ERC1	4201.10007951836	0.401703201391083	0.064962186531523	6.18364656177571	6.26375243243716E-10	1.86907891889892E-08	no	yes
TIMP2	2002.96736738293	0.406524949342776	0.065773219979631	6.18070621247783	6.38154779781409E-10	1.89671683955149E-08	no	yes
LSM11	995.342814678417	0.515262011517564	0.083362572276757	6.18097543591788	6.37067298427932E-10	1.89671683955149E-08	yes	yes
BNIP3L	2450.17818789165	0.42315511533411	0.068469036705603	6.18024052468498	6.40040122180975E-10	1.89857570888683E-08	no	yes
GDAP1	598.491201951368	0.588106533523062	0.095193987478921	6.1779798188755	6.49270114479885E-10	1.92217118960656E-08	no	yes
ZC3H13	4302.31721908389	0.343300221202164	0.055575125751215	6.17722796955904	6.52368437706543E-10	1.92755686035292E-08	no	yes
CIP2A	2061.36365283037	0.428455214751447	0.069435919083148	6.17051261665277	6.80689432945018E-10	2.00730118689794E-08	yes	yes
USP31	2714.71539209519	0.375449422656979	0.060944838968862	6.1604793614896	7.25250673029209E-10	2.1262261462796E-08	no	yes
EFR3A	3672.76385768154	0.388151871892575	0.063005337144725	6.16061891710821	7.24611768595649E-10	2.1262261462796E-08	yes	no
PHLPP2	1509.88914924271	0.444577038911423	0.072196402686842	6.15788352834992	7.37235415015258E-10	2.15716513958542E-08	yes	yes
CSNK1G1	1868.21851025443	0.466687988297335	0.075835631094583	6.15394085288584	7.55808815513017E-10	2.20295610076705E-08	no	yes
PLOD2	2967.67083923218	0.381149034856707	0.061961895024155	6.15134567314511	7.68282622991475E-10	2.2349905107835E-08	no	yes
GALNT11	2516.63689827223	0.384767449860469	0.062599270707979	6.14651649306552	7.92030905608735E-10	2.29963655426166E-08	yes	yes
DCAF4	1200.19094814992	0.49749371403843	0.081077625610716	6.13601730799426	8.46159423607305E-10	2.43800695111635E-08	no	yes
EIF2S3	18637.5511182157	0.308090177366454	0.050274757779117	6.12812852764112	8.89187455172127E-10	2.55709270266961E-08	yes	yes
KMT5B	2524.55015232908	0.433750526992024	0.07084902981169	6.12218019279719	9.2303551478436E-10	2.63432238111468E-08	no	yes
KSR1	899.426457021698	0.508262485822223	0.083095697703163	6.11659207240613	9.55976629720583E-10	2.71803996853952E-08	no	yes
PATL1	3778.61999252496	0.380768882213183	0.062264632027698	6.11533176721903	9.63562866799715E-10	2.73358496099965E-08	no	yes
GLTP	2580.36091931752	0.378020589642167	0.061822080988897	6.11465326943715	9.67671269698615E-10	2.73580457093592E-08	no	yes
ZFHX3	1486.06686962584	0.476056495392257	0.077966339212149	6.10592340493106	1.02208017986217E-09	2.87345638625804E-08	no	yes
HABP4	551.205972675147	0.593171589930357	0.097288547247672	6.09703409816877	1.0805447744708E-09	3.03216558780271E-08	yes	yes
GLS	5888.14327775872	0.390728910026582	0.064127373686017	6.09301282069782	1.1080518423722E-09	3.09978260007617E-08	yes	yes
NFIA	1357.50850406595	0.503996859952811	0.082718561605877	6.09291131480463	1.10875494156285E-09	3.09978260007617E-08	no	yes
RASSF3	1461.35851664869	0.429721940444698	0.070562688688255	6.08993149826254	1.12959010692923E-09	3.15218394839196E-08	no	yes
DOCK9	5091.26788545862	0.339802121056839	0.055854316156681	6.08372180412402	1.17424280373448E-09	3.25868596859573E-08	no	yes
TRMT11	2387.55706318279	0.404931077726606	0.066563052081893	6.0834211332199	1.17644799612837E-09	3.25880420104015E-08	no	yes
HMGA2	6796.41002725616	0.443927323169644	0.073369848832133	6.05054160851999	1.44359670656419E-09	3.94086209623475E-08	yes	yes
ZNF518B	2645.76082915218	0.410087456140746	0.067781755980593	6.05011555407567	1.44741975699281E-09	3.94415340291584E-08	no	yes
TGFBRAP1	2772.03007756504	0.376164061916029	0.062242324708589	6.0435413310345	1.50767730391325E-09	4.09354762030068E-08	yes	yes
IL1R1	253.046712341894	0.838408280874862	0.138759932732035	6.04214966357722	1.52074298640693E-09	4.11419677956302E-08	yes	yes
BLNK	501.896587868255	0.616962335824433	0.102171265628382	6.03851123924072	1.5554259564596E-09	4.20048633295513E-08	yes	yes
SNHG7	1514.95971629757	0.456393530323203	0.075615928978646	6.03567973689892	1.58294925300278E-09	4.26716677880123E-08	unknown	unknown
ZNF420	579.900128655164	0.606523151136944	0.100715334595219	6.02215296781365	1.7211211279587E-09	4.62309701911045E-08	yes	yes
LMBR1L	2654.13173275363	0.41151956432776	0.068344986970676	6.02121066325361	1.73117264025642E-09	4.64182215587614E-08	no	yes
MKI67	18514.3693056847	0.385888574871014	0.064207332848753	6.01003900566961	1.85478695891215E-09	4.95563558224241E-08	no	yes
E2F1	1712.85227207841	0.418968139453068	0.069738060423122	6.00774006204158	1.88127134156793E-09	5.01750050373223E-08	no	yes
LTBR	9500.94966214674	0.344582889560709	0.057506542115669	5.99206415276387	2.07194154427011E-09	5.46796622252301E-08	yes	yes
NIN	4180.1662041733	0.386029442094109	0.064544466293906	5.98082940737799	2.22004283102245E-09	5.83836394776219E-08	yes	yes
DNAJC8	6197.60743322634	0.343744436229876	0.057523654035742	5.97570585513034	2.29096042416826E-09	6.01436979647935E-08	yes	yes
NUP153	5460.67047741245	0.348806538163416	0.058501397696911	5.96236247158644	2.48616880255184E-09	6.50418015375932E-08	no	yes
ERMP1	4100.75793148198	0.377354980927076	0.063300435285195	5.96133311290726	2.5018835158644E-09	6.52264406584093E-08	no	yes
ZNF367	474.56935251824	0.686458580231196	0.115151800424703	5.961336059874	2.50183838818111E-09	6.52264406584093E-08	yes	yes
IKBKB	2817.69639229762	0.38740263191477	0.065216489254108	5.9402558516345	2.84577586824432E-09	7.39804715661284E-08	no	yes
BCL7A	1417.11766258552	0.447099687882356	0.075267309154546	5.94015772457504	2.84747982668754E-09	7.39804715661284E-08	yes	yes
WDR17	312.895935920909	0.79103709609385	0.13339553503997	5.930011794299	3.02912921531712E-09	7.84294641677211E-08	yes	yes
RPRD1A	4997.41921806833	0.346607382129909	0.058507201200896	5.92418326318094	3.13853297478811E-09	8.09838243100719E-08	no	yes
NUDT21	8173.59946131182	0.327233225547328	0.055284124058505	5.91911748843176	3.23673692196151E-09	8.32327451826587E-08	yes	yes
ZNF407	915.523509477909	0.497277971814289	0.084047353634676	5.91664044504933	3.28583908629753E-09	8.43514636991779E-08	yes	yes
COPS8	3672.81781314103	0.337002985304442	0.056975307326224	5.91489543662947	3.32086481907299E-09	8.51056325826716E-08	no	yes
ABCC4	1807.89385765505	0.399342933235122	0.067646172587006	5.90340765726973	3.5606896499114E-09	9.10968290908572E-08	yes	yes
TOMM70	7108.44649152881	0.311197969823962	0.052771939548919	5.89703491067415	3.70091582472159E-09	9.45238992588638E-08	no	yes
SH3BGRL	2321.40003227174	0.456952909748004	0.07760287264068	5.88835044630123	3.90069301206667E-09	9.92897685791091E-08	yes	yes
VEZT	4006.34662533586	0.33432979040911	0.056847781819635	5.8811404721096	4.0744917824115E-09	1.03364506177035E-07	no	yes
RNMT	4282.53315579137	0.333029638465612	0.056635362779042	5.88024199235551	4.09667109132695E-09	1.03752498613791E-07	yes	yes
RIC3	56.4983712496949	1.76671689849215	0.300553001048031	5.87822078745378	4.14699564735259E-09	1.04850801023416E-07	yes	yes
DIXDC1	533.350422580836	0.576142743314973	0.098049083243154	5.8760645613196	4.20134526115791E-09	1.06047021340684E-07	yes	yes
SEPTIN11	13802.9818908726	0.280858748911767	0.04782433835642	5.87271582972277	4.28713004984824E-09	1.07851022906783E-07	yes	yes
MACC1	501.517085347185	0.609985627154037	0.103888346527328	5.87155005873136	4.31739185575469E-09	1.08431296457279E-07	yes	no
SSH2	2388.76284481676	0.401311162540416	0.068372252029929	5.86950335297936	4.37102514660887E-09	1.09595637161812E-07	no	yes
AREL1	3128.56403460581	0.353239828893935	0.060191734817064	5.86857697269418	4.39551328884997E-09	1.1002656104598E-07	no	yes
FAM20B	5513.69343824195	0.350849340245954	0.059820136045436	5.86507091825179	4.48940774198013E-09	1.12190522825702E-07	yes	yes
CDK12	8111.42005869852	0.323837355244462	0.055285183597941	5.85757944840261	4.69662152917731E-09	1.16787771985434E-07	no	yes
PXDN	10853.6039239932	0.326566538230001	0.0557653319924	5.85608525157722	4.73905017810325E-09	1.17648677320985E-07	no	yes
ARMT1	1719.04072430196	0.439363466109872	0.075039020992592	5.85513323998785	4.76627741560996E-09	1.18129990749715E-07	no	yes
FBXO25	1243.9743890972	0.436878574026755	0.074721207654474	5.84678149270513	5.01175135560218E-09	1.23402093427401E-07	unknown	unknown
TRIAP1	4107.60010972011	0.344852509948088	0.058999095644519	5.84504738896154	5.06424077016168E-09	1.24288345546525E-07	yes	yes
XPR1	3885.10424734604	0.373773930234699	0.063951751299336	5.84462383970056	5.07714219296339E-09	1.24402367001244E-07	no	yes
ARL6IP1	4973.3059313822	0.393644185349355	0.067385295085874	5.84169268454945	5.16730650594531E-09	1.26201202168703E-07	yes	yes
NUCKS1	30761.7165507455	0.350398836103982	0.060051738588005	5.83494906796875	5.38070007759127E-09	1.31200274222044E-07	yes	yes
KIAA0100	19691.3350402121	0.302698302950327	0.051943285435454	5.82747703409073	5.62715908218255E-09	1.36327427989403E-07	no	yes
RGMB	1484.27370726122	0.406124215938216	0.0697399932571	5.82340486384931	5.76606435385538E-09	1.39468416931375E-07	no	yes
SENP6	4327.05738471908	0.350036085456885	0.060133721011457	5.82096167623148	5.85099858782078E-09	1.41295989935691E-07	yes	yes
TBC1D4	2614.19326466785	0.372672040815938	0.064042309747278	5.81915365461625	5.91463441070042E-09	1.42604201495751E-07	no	yes
ZFYVE26	1724.18354571097	0.389988644329491	0.067048790104804	5.81649040526905	6.00959904408847E-09	1.44431655495007E-07	yes	yes
RPP40	581.708887369781	0.588369108416754	0.101335883178859	5.80612799691374	6.39340936095514E-09	1.5341128289846E-07	yes	yes
TBC1D9	1035.5357212264	0.462454595173626	0.079654287988056	5.80577150150375	6.40702902314526E-09	1.53493673052108E-07	yes	yes
ZDHHC9	4003.01518871247	0.340596648245499	0.058669050534109	5.80538878923025	6.42168169144663E-09	1.53600510172078E-07	yes	yes
WASF3	1336.52677077683	0.408899836544571	0.070478302173275	5.80178329976319	6.56133238157719E-09	1.56692104053862E-07	yes	yes
SETD3	3809.37640814223	0.324870314494221	0.056036024126381	5.79752613714213	6.73002944618785E-09	1.60212975868254E-07	no	yes
UNC13B	1225.97203681147	0.451451494107031	0.077995220909142	5.78819431299428	7.11470810366266E-09	1.68306964543316E-07	no	yes
NF1	10285.9649383865	0.362843069138595	0.062790430605293	5.77863642024473	7.53084680343524E-09	1.77593631425611E-07	no	yes
PDZD2	1053.24722198454	0.45710113745482	0.079124154960956	5.77701130180007	7.60391801492128E-09	1.78757317576987E-07	yes	yes
RHOV	929.228141893511	0.48413296448116	0.083896377388796	5.77060630684408	7.89868166569771E-09	1.85084979320287E-07	no	yes
SNHG16	4989.50255697852	0.374850355262021	0.065049065358093	5.76257865041542	8.2838418511596E-09	1.93234075627127E-07	unknown	unknown
FNTB	438.915437413191	0.61825418446939	0.107388736479361	5.75716043170142	8.55406075568203E-09	1.98615010057585E-07	yes	yes
CDS2	1987.77419428515	0.381561825265115	0.066346245329954	5.7510688565348	8.86809849180392E-09	2.04959165909499E-07	no	yes
RNF139	1424.00747483722	0.493008318191274	0.085845139002672	5.7429963294244	9.30157439878868E-09	2.13993014679919E-07	yes	yes
ZNF441	443.232161885375	0.730631590135438	0.127309404588086	5.73902291428839	9.52243367282118E-09	2.18740172280095E-07	yes	yes
PRPF6	9108.30503712599	0.332337913579554	0.057943432418058	5.73555793487968	9.71918614111329E-09	2.22919963410101E-07	yes	yes
TCF4	1207.70418628422	0.450103731585122	0.078546539530952	5.73040816658455	1.00189257387176E-08	2.2944558048136E-07	yes	yes
WWP2	2120.39434096358	0.402468438868569	0.070267902013938	5.72762850936886	1.01844283192115E-08	2.32529015669996E-07	yes	yes
KLHDC3	3707.59624642543	0.359516955036741	0.062855112098138	5.71977271276544	1.06666642560346E-08	2.43170898145516E-07	yes	yes
SPTY2D1	2232.32503842417	0.400115125943003	0.069966476600731	5.71866907385217	1.07361655314286E-08	2.44385616908002E-07	yes	yes
TMTC3	4352.02623729938	0.421965734339348	0.073851458498124	5.71370888159331	1.1054003983931E-08	2.50127543174583E-07	no	yes
JAZF1	373.82213741391	0.639870280034422	0.111982151203278	5.71403811374263	1.10326271609348E-08	2.50127543174583E-07	no	yes
ZNF300	1139.44493471429	0.508975547173645	0.089232244908453	5.70394197406808	1.17067943523253E-08	2.63691605523454E-07	yes	yes
ZNF850	408.360560685809	0.638668609583074	0.112017694338145	5.70149754783508	1.1875944441408E-08	2.66704332023216E-07	yes	yes
TGFBR3	388.509696780761	0.674741178128443	0.11836339449598	5.70058995859028	1.19393506796237E-08	2.67729278856026E-07	no	yes
PPIF	8707.85751982208	0.319375350424537	0.056034832007096	5.69958611429568	1.20098646547643E-08	2.68910327611654E-07	yes	yes
HSD17B10	3489.12993481251	0.413305053155678	0.072557362205879	5.69625246274719	1.22469488209845E-08	2.73406328568024E-07	no	yes
AGO3	1573.22001347593	0.429280732113063	0.075359068563414	5.69647078044534	1.22312842311788E-08	2.73406328568024E-07	no	yes
ST3GAL1	3241.96061519924	0.340534478927907	0.059831708481966	5.69153861000887	1.25899678589658E-08	2.80233715903627E-07	no	yes
MLEC	16545.2012898275	0.283525836423773	0.049887420491477	5.6833132206587	1.32109993011453E-08	2.93623227830323E-07	no	yes
MYCBP2	5143.90456879703	0.389922214297225	0.068890312819719	5.66004418237469	1.51334028426614E-08	3.34377195654054E-07	yes	yes
LRPPRC	14271.2509152078	0.332161592699196	0.058846735117072	5.64452032960502	1.65642408911401E-08	3.64389118231519E-07	no	yes
PPP4R3B	5922.28388212419	0.330512500006503	0.058560016414859	5.64399602734122	1.6614790879918E-08	3.64968343687295E-07	yes	yes
ZFP1	914.155547646422	0.49296921202408	0.087396101355386	5.64063161146606	1.69427505910312E-08	3.7163072584607E-07	yes	yes
LRBA	6712.66344383245	0.333492529091844	0.059138376232957	5.63918981776159	1.70852116489967E-08	3.74057179417006E-07	no	yes
GPC4	1871.5189895105	0.389224676787525	0.069036481638829	5.63795644777776	1.72080013564241E-08	3.75807786144862E-07	yes	yes
SASH1	634.374035772602	0.513192686896701	0.091032737305561	5.63745199898928	1.72584689491319E-08	3.76364498689534E-07	yes	yes
PIK3R1	4365.27988650477	0.370208387437586	0.065692520335029	5.63547243353642	1.74579070073529E-08	3.80163584817631E-07	yes	yes
LAMP1	12919.6494448415	0.288512049928341	0.051198552561232	5.63516028276948	1.74895592942054E-08	3.80303274176597E-07	yes	yes
MBTD1	1610.29202190462	0.422791682056504	0.075062477818588	5.6325303179881	1.7758461391881E-08	3.85594026965784E-07	yes	yes
SELENOF	6933.33152882961	0.331034974998111	0.058799079984511	5.62993460246853	1.80277963504513E-08	3.90878939863237E-07	no	yes
LINC00294	1610.46694646353	0.45141891889239	0.080194918698364	5.6290214669374	1.81234843711919E-08	3.92389060329727E-07	unknown	unknown
B4GAT1	1380.78467844856	0.431432701967059	0.076649827264474	5.62861936372582	1.81657772439398E-08	3.92740455220844E-07	yes	yes
ELOVL5	7148.61912157604	0.320379972331409	0.056945709020217	5.62605994101624	1.84372301869349E-08	3.97468700553537E-07	yes	yes
ABCF1	6903.91493095739	0.318992406377828	0.056708731718508	5.62510210881186	1.85398275317639E-08	3.99109515823072E-07	no	yes
ZNF738	350.09743174647	0.686880490809126	0.122176159875481	5.62205009151683	1.88704526212343E-08	4.04493386272233E-07	yes	yes
FAM160A1	2447.35750289296	0.410669805628535	0.073059791454822	5.62100982566425	1.89844473985616E-08	4.06358860580859E-07	no	yes
PLBD2	3670.20413143304	0.385178088464798	0.068538207791274	5.61990312962102	1.910645575964E-08	4.08390328853922E-07	no	yes
INO80D	1268.82076887434	0.468793017954006	0.083468418564637	5.61641188386695	1.94963602229888E-08	4.14958548305392E-07	yes	yes
CTSA	4024.7808031411	0.321232286904894	0.057213373199525	5.6146363855288	1.96976013807352E-08	4.18650430474327E-07	no	yes
ONECUT2	286.138646058812	0.80097419452417	0.142670812056084	5.61414197466899	1.97539976751748E-08	4.19257733756633E-07	yes	yes
TTK	3675.55856543959	0.373760303684578	0.066594315453671	5.61249561825735	1.9942926165494E-08	4.22672228393571E-07	no	yes
KMT2A	4636.9158904544	0.384831377139099	0.068687903475132	5.60260770338443	2.11150750336662E-08	4.45634545773553E-07	yes	yes
DOP1A	907.979060726431	0.531199544438271	0.094835582344808	5.60126833520047	2.12789035039359E-08	4.48464051609525E-07	yes	no
PPP1CC	15045.5139140423	0.348730171655428	0.062267755956708	5.60049364711146	2.13742241575006E-08	4.49843832163933E-07	no	yes
BRWD1	3970.08390177498	0.443773074479272	0.079283818959704	5.59727167916593	2.17751339353889E-08	4.57642250031206E-07	yes	yes
MAP3K20	8071.96324023826	0.302304823490635	0.054076231262216	5.59034563678742	2.26618066558912E-08	4.74952384558588E-07	yes	yes
HIPK2	2725.19164986479	0.409708095665328	0.073418205484342	5.58047003413491	2.39869477018706E-08	5.00636170248598E-07	no	yes
BRAF	1482.11160056323	0.452734102615077	0.081208272277036	5.57497518320064	2.47565155150354E-08	5.15270624718328E-07	no	yes
TRMU	2823.14142076747	0.33837244612585	0.060705506323415	5.57399924025238	2.48956819641085E-08	5.16739712833542E-07	yes	yes
CHD1	3840.70179801734	0.373545586322569	0.067043605576667	5.57168104414384	2.52293000665958E-08	5.22944047735257E-07	no	yes
TRIB2	748.326058119806	0.505945961460702	0.090844657761072	5.5693529364311	2.55687095499504E-08	5.28525218392596E-07	no	yes
CLOCK	1687.08158732927	0.402050667629943	0.072226148493474	5.56655277923717	2.59828107252816E-08	5.34883845381515E-07	yes	yes
ZBTB44	2314.89472460674	0.436784822189291	0.07850597374117	5.56371447132607	2.64091930755122E-08	5.42180014243723E-07	no	yes
FAF2	5634.11635183356	0.312306424274808	0.056139699424414	5.56302273572549	2.65141330479534E-08	5.43593837958652E-07	no	yes
TMEM117	776.852393266813	0.51921652327922	0.093403318477243	5.5588659133746	2.71533194127549E-08	5.55187747938675E-07	yes	yes
DNASE1	326.451627295096	0.693906852977779	0.124857687229119	5.55758214313572	2.73537264752405E-08	5.5852751254119E-07	no	yes
TRRAP	5800.30025986238	0.383994674090045	0.06913656862723	5.55414712813513	2.78970443406898E-08	5.68081839418722E-07	no	yes
FBXO9	2577.72115157116	0.362019788832441	0.065331122517057	5.541306729238	3.00222808333537E-08	6.05630187252753E-07	yes	yes
MFHAS1	1895.12292860509	0.361191036294223	0.065188261144278	5.54073739587584	3.01200611205115E-08	6.06790375701855E-07	yes	yes
F2R	6262.47292197562	0.298459057541668	0.05388089325395	5.53923737186352	3.03791647971335E-08	6.11193103241662E-07	no	yes
QSER1	4544.4015300828	0.371296828425541	0.067075065240066	5.53554181567538	3.10267696236567E-08	6.2338985527851E-07	no	yes
HNRNPA3	10126.8091238554	0.443892388763177	0.080250230374391	5.53135345147658	3.17769285070757E-08	6.37611898366344E-07	yes	yes
FAM168A	3617.46331776631	0.320311505242757	0.057977674120088	5.52473879133716	3.29976164068648E-08	6.61224842599795E-07	no	yes
CYFIP2	551.885229171168	0.598940920055277	0.10856554928915	5.51685985081768	3.45110429671615E-08	6.90633341928496E-07	yes	yes
GUCY1A1	283.613007598026	0.724260099605475	0.131382610977791	5.51260242291807	3.53566308797242E-08	7.05680888379555E-07	yes	no
PIGU	1883.38143046287	0.384380920911164	0.069809348421288	5.50615253692798	3.66760775129613E-08	7.2911848554461E-07	yes	yes
POLR1A	5479.00739267756	0.315452611799632	0.057324917508684	5.50288819433265	3.73619376045781E-08	7.41774753311446E-07	no	yes
SAR1A	5675.17390587481	0.299819703936372	0.054571712305642	5.49404977907158	3.92819686333624E-08	7.7580600961486E-07	yes	no
ZNF267	487.690197788944	0.574653880036078	0.10474041661315	5.48645784137478	4.10073232377748E-08	8.06709339255911E-07	yes	yes
TNFRSF10B	14347.6348061332	0.272588260097915	0.049701537661337	5.48450355711956	4.14632142985796E-08	8.14614310645758E-07	yes	yes
MDM2	63322.3644764262	0.425272463151724	0.077577729441987	5.48188850344926	4.20809421769249E-08	8.24600413087233E-07	yes	yes
ASNSD1	1348.92590720252	0.413770540161752	0.075506242858487	5.47995138544024	4.25442717456056E-08	8.32596923291599E-07	yes	yes
HSPH1	10467.9921069008	0.293722631424196	0.053658894651513	5.47388523993599	4.40274243464805E-08	8.60504873511173E-07	no	yes
SLC2A3	4050.11400473703	0.344017159495656	0.06286489606455	5.47232527263574	4.44168611908129E-08	8.66082552566273E-07	no	yes
PLEKHA8	1651.77401534345	0.43546190195784	0.079575927413713	5.47228183334746	4.44277532108122E-08	8.66082552566273E-07	yes	yes
SMC2	5736.8315457953	0.331240343445282	0.060558723303863	5.46973789033216	4.50701608648067E-08	8.77470612495829E-07	no	yes
ZNF430	696.23648139841	0.484568543903883	0.088716059900382	5.4620160594147	4.70757480806181E-08	9.14155216271693E-07	no	yes
POLR2J4.1	77.1282806145242	1.30425632045941	0.238836996725764	5.46086384580095	4.73823339491991E-08	9.18924569215549E-07	unknown	unknown
BIRC6	6582.51179048922	0.339681130641381	0.062220058641039	5.45935085984206	4.77878563987862E-08	9.25597953821735E-07	no	yes
TENM4	209.276229875878	0.922448349634062	0.169221912050218	5.45111645683521	5.0054577160817E-08	9.67015927226092E-07	yes	yes
ZNF385A	6071.33584323278	0.384173183678976	0.070539881778095	5.4461841159234	5.14618687784617E-08	9.92930730630781E-07	no	yes
TICRR	2430.00732842013	0.370523696280971	0.068046924526467	5.44512039095688	5.17703584829511E-08	9.96833805700616E-07	no	yes
FBXO44	1376.08355940606	0.386427570629342	0.070972117645886	5.44478005513961	5.18694368086337E-08	9.96964978659823E-07	no	yes
ATG2B	2079.86650269893	0.372370685780389	0.068473822633778	5.43814660051856	5.38376690728621E-08	1.02921661078871E-06	yes	yes
STEAP4	156.736248602939	0.911289759224824	0.167570563497406	5.43824488147007	5.38079864143339E-08	1.02921661078871E-06	no	yes
MYLIP	533.146206044105	0.557447800377354	0.102532336918089	5.43679991242849	5.42459956331518E-08	1.03472520024806E-06	no	yes
STOM	22256.5185540608	0.259355350320004	0.047715501957028	5.43545262404614	5.46575068213004E-08	1.04125659960831E-06	yes	yes
CEBPZ	4969.3917830514	0.328701516961184	0.060509045075895	5.43227077123595	5.56414062796499E-08	1.05599540456933E-06	yes	yes
ZNF93	229.193753699936	0.814596395882164	0.150004341458166	5.43048546437799	5.62009571527372E-08	1.06527323689886E-06	yes	yes
DHX15	12345.9604458545	0.283656492377897	0.052264403536359	5.42733625919153	5.72013017099066E-08	1.08287238123943E-06	yes	yes
RRN3	1887.45055075333	0.370259204269842	0.068358833525449	5.41640612009567	6.0808895406305E-08	1.14541155609701E-06	yes	yes
PTPN3	4901.26226077735	0.324300918125339	0.059889653059369	5.4149740657849	6.12975897881038E-08	1.15317525657545E-06	yes	yes
NIPA1	2200.24530310204	0.401861835444254	0.074220767004341	5.41441232237268	6.14903242831401E-08	1.15535872396838E-06	yes	yes
GEMIN4	5088.13278532927	0.308282792270458	0.057017016038419	5.40685594740227	6.41406887806685E-08	1.19917622733982E-06	yes	yes
NUAK1	2898.57933533454	0.324169721662845	0.059995054988636	5.40327401523755	6.54353809090117E-08	1.2188451853126E-06	yes	yes
TMEM237	2143.2892713166	0.34257072964861	0.063421588253926	5.40148455880723	6.60916291726545E-08	1.22954908642312E-06	yes	yes
UHMK1	8297.97893365236	0.447971525440206	0.082978534451796	5.39864349737874	6.7146650146617E-08	1.24763609255163E-06	yes	yes
WASF1	1333.11239304439	0.377984922446652	0.070161911849518	5.38732358458741	7.15146131963305E-08	1.32389890203379E-06	no	yes
RCN2	4019.02583171609	0.346611517926837	0.064341611496482	5.38705061724775	7.16232683365243E-08	1.32428347308354E-06	no	yes
FANCM	996.841448783959	0.474771383726219	0.088161982281649	5.38521675033892	7.23573991126829E-08	1.33621770493752E-06	no	yes
VPS13A	4821.90453021856	0.433432856811679	0.080681418281497	5.37215217634668	7.78024050317675E-08	1.4315072544856E-06	yes	yes
HRAS	3254.83287912069	0.375988073475322	0.06999919199328	5.3713201934019	7.81622801690194E-08	1.43637487788653E-06	yes	yes
NAPB	747.104970525966	0.541778108094644	0.100891407030189	5.36991329630812	7.87745060538645E-08	1.44410344492176E-06	no	yes
TXLNG	4388.90047379401	0.321112829683587	0.059836889956405	5.36646924526889	8.02928839626968E-08	1.46836585974985E-06	yes	yes
CAMKMT	281.109069294079	0.758594633766547	0.141461102520783	5.36256695479306	8.20475407758355E-08	1.49682129776158E-06	yes	yes
CNOT7	4389.13242362828	0.301397284772495	0.056292360574629	5.35414187104342	8.59633952954948E-08	1.56447150206257E-06	no	yes
PPP4R3A	4672.73027472205	0.296364681469728	0.05536336687058	5.35308270110314	8.64683047163965E-08	1.57176222409093E-06	no	yes
TMTC1	2660.13355220942	0.370672020715917	0.069262464888601	5.35170126145658	8.7131157486726E-08	1.58190290622587E-06	no	yes
HMGN3	1505.39649162634	0.425250510707652	0.079482375698011	5.35024912092928	8.78332378376175E-08	1.59081617905656E-06	no	yes
MARCHF6	14190.796237061	0.335232625790597	0.062665791916091	5.3495314674946	8.818222791458E-08	1.59521967880529E-06	yes	yes
HSPA12A	808.577983360163	0.471270188870333	0.088136074291439	5.34707488005407	8.93870427537676E-08	1.61507595594307E-06	yes	yes
KIAA1549	1557.91175505144	0.429641955772899	0.08036474472745	5.34614969822893	8.98449098641E-08	1.62140472663727E-06	yes	yes
E2F3	1665.33726746928	0.397057191321205	0.074306687756007	5.34349199664204	9.11728567532096E-08	1.64340164882071E-06	yes	yes
NCOA2	1345.50718675175	0.40562148041337	0.075921383040431	5.34265136078149	9.15968303225663E-08	1.64710338440424E-06	yes	yes
SORL1	5789.21246464578	0.315753660674851	0.059119830345361	5.34090945170699	9.24814437037856E-08	1.66102845670125E-06	yes	yes
BICDL1	1559.85194043126	0.400900928207427	0.075100076049722	5.33822266627267	9.38621429958456E-08	1.68381980095762E-06	no	yes
KDM5A	4086.16714413459	0.317029765106349	0.059405856209543	5.33667529322509	9.46663487150221E-08	1.69622735884265E-06	yes	yes
ZFHX4	657.155047312402	0.528674935505523	0.099126111420781	5.33335695235083	9.64135202443156E-08	1.72548139734156E-06	yes	yes
PSME4	10462.6762870186	0.310998390101301	0.058390687481707	5.32616421409206	1.00308452503729E-07	1.79305820970188E-06	no	yes
NOTCH3	1092.7015718007	0.514144436205947	0.09658947088232	5.32298636186089	1.02077400973286E-07	1.82251700860953E-06	yes	yes
HTATSF1	5074.5628407081	0.293987880330123	0.055310811839928	5.31519734660446	1.06541795319037E-07	1.89772850314724E-06	no	yes
ORMDL3	2654.97930672554	0.320047223566064	0.060228062316598	5.31392197018868	1.07290575541536E-07	1.9065585882493E-06	no	yes
OTUD4	4094.78199846469	0.348218509975426	0.065744086840187	5.29657535318557	1.17994659449515E-07	2.07717467668778E-06	yes	yes
EDRF1	1461.46822179797	0.401842255120956	0.075881457101648	5.29565812873974	1.18588520927331E-07	2.08519302433367E-06	no	yes
HSD17B11	555.729352101383	0.514669414317084	0.097244619955461	5.29252327329581	1.20640111044881E-07	2.11879467754698E-06	no	yes
RALGAPB	9336.51736645536	0.291801674694484	0.055170623509131	5.28907697855164	1.22935148683467E-07	2.15450440670488E-06	yes	yes
BRD3OS	1182.63155823304	0.422237519044219	0.079832528483805	5.28904103456868	1.2295930650781E-07	2.15450440670488E-06	no	yes
NEK4	1613.93086203182	0.370069625594691	0.069972187609113	5.28881028648151	1.23114500908271E-07	2.15471825108797E-06	yes	yes
DNAJC5	8820.26322765143	0.316377424031142	0.059904958478729	5.28132281643231	1.2825447917906E-07	2.23947479345221E-06	no	yes
HS3ST3B1	355.922330197184	0.603593063556705	0.114304810423221	5.28055697150334	1.2879176837379E-07	2.24625365465815E-06	yes	yes
MFSD14B	3824.65316404874	0.297626748254362	0.056421927825261	5.27501912334713	1.32742244816766E-07	2.31247732617786E-06	yes	yes
ECT2	5734.28060824354	0.305016600411674	0.057851742755498	5.27238395739925	1.34662982174625E-07	2.33279277197355E-06	no	yes
ANP32B	10415.8699148426	0.274763276202004	0.052109185655016	5.27283765325082	1.34330384316798E-07	2.33279277197355E-06	yes	yes
FAM98B	4118.04352977423	0.355966541249206	0.067515631263835	5.27235744650265	1.34682441543367E-07	2.33279277197355E-06	yes	yes
SCAI	777.621129458695	0.594788516949316	0.112830601405297	5.2715177402342	1.35300207174931E-07	2.34080232137662E-06	yes	yes
MLXIP	7515.54048523334	0.306352005751971	0.05817168151717	5.26634262173685	1.39168443524555E-07	2.40496476544899E-06	no	yes
ROBO1	2129.10562455047	0.366551014051163	0.069614621826047	5.26543137686077	1.3986055625373E-07	2.41415661189858E-06	no	yes
PERP	14934.1217529168	0.292008256434579	0.05547036491036	5.26422093863025	1.40785063924305E-07	2.42733424287798E-06	no	yes
JMJD1C	3571.54000974507	0.347853049657286	0.06611458810994	5.2613660555345	1.42989036548299E-07	2.45970524171954E-06	yes	yes
ZNF275	1440.3687818153	0.38164395283163	0.072591077730768	5.25744987899344	1.46066685459369E-07	2.50973363584043E-06	no	yes
MAPRE3	737.331360147519	0.471830354440293	0.08974861620008	5.25724378176957	1.46230415572891E-07	2.50973363584043E-06	yes	yes
DENND11	2135.84795347573	0.329319562105046	0.062646116009414	5.25682329700313	1.46565012577359E-07	2.51261453302414E-06	yes	yes
H3C6	98.7270835133517	1.12920541830005	0.214820521900087	5.25650626072514	1.46817780869339E-07	2.51408765900009E-06	no	yes
BNC1	7992.93186987174	0.289474522645543	0.055117707944276	5.25193324327276	1.50511016908294E-07	2.55987642640076E-06	no	yes
CAMSAP2	5343.37311580103	0.333976123526861	0.063652892598755	5.24683340994615	1.54735695507085E-07	2.62580202206787E-06	yes	yes
RNF4	2937.27219121273	0.312950870606684	0.059666418596612	5.24500846485285	1.56275152181552E-07	2.64655930874627E-06	yes	yes
TRAF3	2149.83635422127	0.349015454935473	0.066542924619254	5.24496716867304	1.56310158921241E-07	2.64655930874627E-06	yes	yes
DCUN1D4	2035.66051690902	0.447659049323375	0.085400514633736	5.24187765428917	1.58950754185695E-07	2.68824794031902E-06	no	yes
PBK	4486.32494259832	0.338038943598664	0.064518965956742	5.23937323833284	1.6112287525904E-07	2.71888085921441E-06	no	yes
DSC2	1982.01240066365	0.354357705070518	0.067662709461218	5.23711964673278	1.63101965201504E-07	2.74919856109784E-06	no	yes
S100A8	475.976599704628	0.557344046348062	0.1065474872809	5.23094500463152	1.68645680260609E-07	2.83946564899119E-06	yes	yes
ZNF724	187.801484953064	0.818230445498889	0.156560272611328	5.22629676003569	1.72938717196936E-07	2.89879146767589E-06	yes	yes
SLC16A7	1022.06912440503	0.535284730589328	0.102472497329886	5.22369166885923	1.75390736883906E-07	2.93336627536468E-06	no	yes
TAF7	5897.67990464477	0.270933490193499	0.051882196876123	5.22208978236596	1.76915151140335E-07	2.95230831952792E-06	no	yes
PRRC2B	24859.052205471	0.342669165834078	0.065629289226595	5.22128412287022	1.77686679778716E-07	2.96190329378924E-06	no	yes
TMEM126B	1718.47066718256	0.37437538072945	0.071721156654044	5.21987371920526	1.79045171691269E-07	2.97467661765792E-06	unknown	unknown
KIRREL1	9163.59644183073	0.277940736150793	0.053257561532001	5.21880326765967	1.80082920612445E-07	2.98862283117725E-06	no	yes
NKAPD1	2017.64855275504	0.350723903276763	0.067226072180676	5.21708158605726	1.81764212281409E-07	3.01320672702811E-06	no	yes
IFNAR1	3228.46861443652	0.335651449977478	0.064364705747787	5.21483701475663	1.83978926867935E-07	3.04322552027762E-06	yes	yes
GNL3L	3077.81938208848	0.322157882305108	0.061843666236989	5.2092300134759	1.89625917937882E-07	3.12976227536248E-06	no	yes
DMAP1	1759.99850485424	0.383024467375103	0.073618453373376	5.20283230391285	1.96273967778107E-07	3.23240701688338E-06	yes	yes
PTPN20	523.008831863451	0.530839381206645	0.102175317951445	5.19537782558119	2.04304475133916E-07	3.36098704780893E-06	no	yes
NUP35	1293.21419564277	0.395468700730186	0.076195656788504	5.19017378940493	2.10097894742146E-07	3.44501107276322E-06	yes	yes
GBA2	1661.27453797481	0.352922301809505	0.068020334532178	5.18848230072363	2.12014908296193E-07	3.47266592729927E-06	yes	yes
ATP7A	1071.10089808324	0.402323306770051	0.077564127488773	5.18697650313008	2.13735685755517E-07	3.49704999853407E-06	no	yes
GEN1	1302.97575825983	0.485586127298116	0.093623178781302	5.18660158327264	2.14166226238833E-07	3.50029377786657E-06	no	yes
B4GALNT3	2393.11703669225	0.315492876898803	0.0608321672185	5.18628369371754	2.14531932228844E-07	3.50246522914452E-06	no	yes
EPM2AIP1	840.608665610648	0.587405166240591	0.113265685635507	5.18608228913106	2.14763943973027E-07	3.50246522914452E-06	no	yes
PRPF38A	2774.47022982962	0.345346992130882	0.066601616274158	5.18526443426388	2.15708580963548E-07	3.51027279323943E-06	yes	yes
TMEM109	4889.13430387763	0.317668485467057	0.061297828584183	5.18237746433038	2.1907529046731E-07	3.56121418775825E-06	yes	yes
KLHL17	889.080059137914	0.56566940380186	0.109171756245958	5.18146289162406	2.20152391744836E-07	3.57486680086523E-06	no	yes
BRIX1	5146.5638114753	0.30028036631013	0.058010102492303	5.17634607437511	2.26273567324278E-07	3.66636170538661E-06	yes	yes
CCM2	1885.67060771249	0.353645768230518	0.068326912481645	5.17579026164135	2.26948295647076E-07	3.67334464780429E-06	yes	yes
RBM18	2972.2779837578	0.310770137743658	0.060066832881148	5.17373936392762	2.29454842113076E-07	3.7099302744656E-06	no	yes
TC2N	965.570004875234	0.440674843942236	0.085211827620171	5.17152203220577	2.32194888523128E-07	3.75020876222402E-06	no	yes
ZNF451	3697.68194232488	0.357725292426248	0.069297333211871	5.16217978161629	2.4409069199205E-07	3.93390656430824E-06	no	yes
NOP9	3268.54551688974	0.30205977167249	0.058543262065058	5.15959926074529	2.47478988396805E-07	3.98425307281138E-06	no	yes
ITM2B	6437.54789053421	0.287546801141433	0.055743783386466	5.15836535794317	2.49115151209666E-07	4.00576391419643E-06	no	yes
ZNF33A	2263.19325253404	0.382737926877201	0.074202896155625	5.15799175916922	2.49612603054645E-07	4.00576391419643E-06	yes	yes
RCOR1	4491.88610624275	0.292586742992129	0.056728826130959	5.15763788795291	2.50084672220677E-07	4.00907013371637E-06	no	yes
TTLL11	483.803229123146	0.533489993154864	0.103466053487045	5.15618384170477	2.52033458605764E-07	4.03601720268891E-06	yes	yes
TLL1	186.017236153019	0.87753198030298	0.17037509521214	5.15058834866878	2.59670573360667E-07	4.14510155717362E-06	no	yes
SGO2	2184.48920324564	0.418952115904465	0.081417701393401	5.14571289454776	2.66506761631958E-07	4.24972528151532E-06	no	yes
TSPAN13	3251.04848603367	0.385360304865468	0.074894308449411	5.14538838589807	2.66967894312915E-07	4.25257843488511E-06	no	yes
LRRC8D	2315.72891497893	0.345575650860168	0.067183258643959	5.14377625967156	2.69270202709844E-07	4.28472300383806E-06	no	yes
MID1	1784.68599222974	0.348706027602038	0.067829253985322	5.14093856431763	2.73369436572757E-07	4.34536291109163E-06	yes	yes
TAB3	3328.12068483196	0.325402712665423	0.063310799051881	5.13976632009913	2.75080352903479E-07	4.36795135711542E-06	no	yes
RUBCN	1439.04880797276	0.386879480092009	0.075315429288838	5.13678915124162	2.79472210776458E-07	4.4283561978869E-06	no	yes
DCAF6	2269.19707123933	0.367298533012966	0.07152331626177	5.13536776830485	2.81592814166429E-07	4.45531494301957E-06	yes	yes
OSR1	157.89552813379	0.854394109518558	0.166408788206479	5.13430882303181	2.83182778551304E-07	4.47304118447547E-06	no	yes
NTN1	750.050049603707	0.448583807080775	0.087378154094991	5.13382105317891	2.83918058819679E-07	4.47527325141606E-06	yes	yes
LEMD3	2350.16226295028	0.351857912538605	0.068536484204157	5.13387747598033	2.83832911031585E-07	4.47527325141606E-06	yes	yes
RFK	1178.68107077096	0.476773343765807	0.092917138181169	5.1311668987932	2.879514420794E-07	4.5303697566671E-06	no	yes
TSN	4342.21405001807	0.301571212404561	0.058772916540164	5.13112552783513	2.88014747288279E-07	4.5303697566671E-06	yes	yes
GOLIM4	2539.48808428455	0.323765290902324	0.063120618528024	5.12931112610342	2.90804375769485E-07	4.56947981070945E-06	yes	yes
PHIP	4081.02429577765	0.410235020961282	0.080007131902682	5.12748065335327	2.9364514480741E-07	4.60451476285417E-06	no	yes
ANKRD27	4099.27131466216	0.316331109434386	0.061776199929497	5.1205983824742	3.0456767040351E-07	4.75106648582867E-06	yes	yes
H2BC5	194.237507338496	0.814368550952679	0.159166530800432	5.11645599647931	3.11329874430904E-07	4.85153038035087E-06	no	yes
MINAR1	71.012445410229	1.38672897438859	0.271304358606701	5.11134056787813	3.19880718481069E-07	4.97963073015623E-06	yes	yes
BTBD7	2756.21906166259	0.316458887998821	0.061954399731522	5.10793243692437	3.25703061709938E-07	5.0576803580291E-06	yes	yes
PDK1	1782.34728097953	0.354697447147743	0.06943927361111	5.10802358236357	3.25546028705259E-07	5.0576803580291E-06	yes	yes
C1orf52	1278.95175640563	0.373762510001245	0.073174602921124	5.10781739948942	3.2590136224343E-07	5.0576803580291E-06	no	yes
VPS54	1997.46196481	0.333265601823482	0.065275313860999	5.10553809872375	3.29854519367201E-07	5.11376311969583E-06	yes	yes
MON2	3299.42100799183	0.350580909855046	0.06868873874213	5.10390664139563	3.3271245748885E-07	5.1527687789306E-06	yes	yes
MYCBP	1740.52842024078	0.349100724699759	0.068401702803908	5.10368470943698	3.33103073477377E-07	5.15352178052423E-06	yes	yes
TNRC6B	2772.24589847506	0.345298606698559	0.067681375475374	5.10182608248253	3.36391813476144E-07	5.19906485874053E-06	yes	yes
DCTN4	4183.39057665466	0.309836435609258	0.060762909028533	5.09910470981181	3.41263741257132E-07	5.25818335071955E-06	yes	yes
ZMPSTE24	3850.26302500365	0.346764506982235	0.068041294482242	5.09638315409676	3.46204080442042E-07	5.32885524839748E-06	yes	yes
MTERF4	1400.31096199777	0.389460884937851	0.076427437798138	5.09582548045775	3.47224892615102E-07	5.33911419062957E-06	no	yes
SGPL1	4676.58604378758	0.27931776801288	0.054843318976042	5.09301357445016	3.52416455642536E-07	5.40790587584254E-06	yes	no
WDR26	10480.2109210909	0.303783268504356	0.059665381391797	5.09144937010531	3.55336761487399E-07	5.44717157563949E-06	no	yes
RCHY1	1053.68482941551	0.397741161245187	0.078140574151255	5.0900721624503	3.57927276222829E-07	5.48130703800997E-06	no	yes
ANAPC15	1768.87551972388	0.375372275708381	0.073755160997225	5.08943741201382	3.59127363584578E-07	5.49410176838174E-06	yes	yes
NDUFA9	1332.70713507094	0.360752257732252	0.070904955127553	5.0878285880484	3.62186499334443E-07	5.52967412205747E-06	yes	yes
ZNF79	550.336174536992	0.491687482584403	0.096761194271702	5.08145322394186	3.74558252807469E-07	5.70699525940925E-06	no	yes
CCDC92	219.919047752739	0.78324975277409	0.154180306116666	5.08008949068641	3.77257109713702E-07	5.7337798197628E-06	yes	yes
PPP3CB	1905.33164179811	0.381610973957478	0.07513574436384	5.07895379474186	3.79518989222733E-07	5.75928665518365E-06	no	yes
AK3	2370.70414937309	0.364184591314297	0.071787669076392	5.07308004285185	3.91427752277803E-07	5.9280651246977E-06	yes	yes
TOGARAM1	956.134337880708	0.399652680129533	0.07882614404117	5.0700523917648	3.97706206448921E-07	6.01710323793051E-06	no	yes
NSG1	280.654862820816	0.672094220863952	0.13260962151617	5.06821611569111	4.0156132315959E-07	6.0632540868656E-06	yes	yes
ZNF791	1368.09837287156	0.372969015567089	0.073588109872901	5.06833259083935	4.0131572549439E-07	6.0632540868656E-06	yes	yes
ZNF432	487.118222968923	0.554916498056673	0.109507582272494	5.06737968769908	4.03329267167362E-07	6.0838525795245E-06	yes	yes
CSNK1G3	2674.03633994346	0.343609253244306	0.067922629333636	5.05883321383946	4.21829614316798E-07	6.33753784460601E-06	no	yes
DCAF5	3513.7959420012	0.2934022506606	0.058010030315521	5.05778481867299	4.24154651104097E-07	6.3597874999877E-06	yes	yes
DHODH	1018.74107744944	0.415850402374802	0.082308534820357	5.05233634983808	4.36438256049073E-07	6.53097128143344E-06	no	yes
ZNF473	1221.36002245393	0.38043384446474	0.075358104386237	5.04834679114116	4.45649649077652E-07	6.66219698606263E-06	yes	yes
NAP1L1	41287.0833742413	0.265319522269065	0.052575580448102	5.0464401915822	4.5011770637024E-07	6.72232281198528E-06	yes	no
RANBP2	5656.06663004325	0.315298667199923	0.062597857964444	5.03689227479664	4.73150885442008E-07	7.0453662971597E-06	yes	yes
PTPN11	18266.2195959047	0.265862248195908	0.052785904580067	5.03661442028798	4.73837913249616E-07	7.04863130775761E-06	no	yes
USP16	3380.41920692197	0.328157818846393	0.065222197083553	5.0313824667085	4.86955601199774E-07	7.22949158076788E-06	no	yes
MRPL27	3356.63996124385	0.324401178340101	0.064487756552931	5.03043051395093	4.89379725137189E-07	7.25832980127194E-06	no	yes
CROT	1198.75521018448	0.370742832651248	0.073715845484226	5.02935061269262	4.92143757061953E-07	7.27783540251871E-06	yes	yes
LATS2	1387.84186825105	0.369239906672403	0.073427656045785	5.02862172860547	4.94017856470473E-07	7.2930229315072E-06	yes	yes
GPCPD1	810.272836795848	0.457339144737884	0.090956433766281	5.02811209499541	4.95332307808597E-07	7.30348585750269E-06	yes	yes
DUSP5	2959.3440297168	0.362073750934594	0.072067124276934	5.02411820323572	5.0575082495988E-07	7.43527725006871E-06	yes	yes
RAVER2	2036.04948496661	0.34150248040658	0.067991681916069	5.02270970187411	5.09475216949631E-07	7.4827310372456E-06	no	yes
ZNF85	394.938976928406	0.593893537563865	0.118288479598292	5.02072171001546	5.14776950704249E-07	7.55323648506556E-06	yes	yes
MINPP1	1429.16964417948	0.394133221970356	0.078532007310569	5.01875904447069	5.20063310516597E-07	7.62337940289359E-06	yes	yes
LINC00665	2460.53476128444	0.317348496578778	0.063240730023	5.01810299253918	5.21842004479E-07	7.64201862535865E-06	unknown	unknown
KNL1	3187.31346067167	0.318823511697878	0.06356766696898	5.01549808102061	5.28962525744303E-07	7.72377548492336E-06	yes	yes
AC083843.3	323.022273704414	0.842993572813175	0.16822247251436	5.01118287118989	5.40964756355687E-07	7.8685308045597E-06	unknown	unknown
ZC3H12C	2995.41256989169	0.415185634351145	0.08285968622555	5.01070729644064	5.42303461595674E-07	7.88039620326444E-06	no	yes
ACBD5	1940.25346641752	0.347538863220677	0.069373446838618	5.00968135588171	5.45202289486453E-07	7.91488757251576E-06	yes	yes
PRPF39	2278.44665893214	0.363018240562942	0.072493867917229	5.00757168837267	5.51210243194414E-07	7.99440534619502E-06	yes	yes
CREG1	2439.51358057121	0.363568545642175	0.072616403091614	5.00670000390257	5.53711235336049E-07	8.01524938067139E-06	yes	yes
SUDS3	4754.28084114652	0.281551887846314	0.056271332594009	5.00346934872998	5.63076225751719E-07	8.1351827860524E-06	no	yes
SLC26A6	6406.18074198133	0.374086029424193	0.074764762966507	5.00350719485026	5.62965639006699E-07	8.1351827860524E-06	no	yes
TMEM97	2841.93112151682	0.302864315241803	0.060545212285082	5.00228348057878	5.66551973122215E-07	8.17755908331289E-06	no	yes
TMPRSS13	379.020690375351	0.575067002693989	0.114979831208957	5.00145979209953	5.68978344961554E-07	8.20472218203412E-06	yes	yes
ZNF888	562.533132511598	0.527048371076513	0.105459846635791	4.99762125481456	5.80418420542212E-07	8.36168755176921E-06	no	yes
EXPH5	2302.22154278472	0.344246003122511	0.068942175742367	4.99325702178211	5.93694642185105E-07	8.53662649149556E-06	yes	yes
HMGB3	24758.5020526633	0.233989167678311	0.04691543129143	4.98746704948345	6.11760493312564E-07	8.78800655264731E-06	no	yes
KITLG	3651.36174231597	0.355222761992388	0.071273037824445	4.98397111776477	6.22923818742143E-07	8.93984669011939E-06	no	yes
ZNF121	6595.64842820373	0.415666642362088	0.083478195846327	4.97934386516067	6.38001989823347E-07	9.13476769483553E-06	no	yes
SFMBT2	77.1434637797721	1.20965162697752	0.242938711614997	4.97924607789367	6.3832439993774E-07	9.13476769483553E-06	yes	yes
FKTN	2579.48129923259	0.340328987042865	0.068365829283583	4.97805688322997	6.42257829271258E-07	9.18233702968556E-06	yes	no
WWP1	2743.76337253391	0.303953240862166	0.061068037647784	4.97728848952455	6.44811812175818E-07	9.21011298358048E-06	no	yes
RB1	4139.28091858681	0.326967344800672	0.065734792708362	4.97403781664441	6.55725085382002E-07	9.34826992584806E-06	yes	yes
S1PR3	1002.84174106744	0.398184510946146	0.080130677162442	4.96918939220918	6.72333763098053E-07	9.56694756952272E-06	yes	yes
RNF44	3042.89025508579	0.342492114375342	0.068946783374086	4.9674850314202	6.78267919529578E-07	9.64228233904832E-06	yes	yes
ARF3	14253.2810320837	0.244141906788377	0.049322454193055	4.94991400534882	7.42462800687715E-07	1.05151991950782E-05	yes	yes
ZNF33B	1334.73103484068	0.388373921533854	0.07845921983459	4.95000998420113	7.42096745093642E-07	1.05151991950782E-05	no	yes
HNRNPR	11647.3974874849	0.243771475268993	0.049307926836103	4.94385975868096	7.65908101773855E-07	1.07864197996544E-05	no	yes
ANKH	5363.17848236523	0.299467338708794	0.060651396248119	4.93751763741268	7.91232526423264E-07	1.11222788625673E-05	no	yes
CENPJ	2094.79796473015	0.346278467373464	0.070177720691489	4.93430769710735	8.04355503206167E-07	1.12962097649709E-05	no	yes
PUM2	6867.25833605068	0.271639899050671	0.055058475887561	4.93366179633102	8.07021311967295E-07	1.13230951117646E-05	yes	yes
DZIP1	1335.94100025932	0.360977086212478	0.07321585487252	4.93031307004465	8.20979414181957E-07	1.15082221323795E-05	no	yes
UBE2D3	6668.0585013683	0.308423408166635	0.062605872077182	4.92642938966501	8.37458558606949E-07	1.16957025205265E-05	no	yes
BTBD3	2060.50853216955	0.333731415804863	0.067760735034576	4.92514456395094	8.42980089806551E-07	1.17510332777936E-05	no	yes
BLM	1458.76467911734	0.376914640120979	0.076663107084593	4.91650618471644	8.81024158020318E-07	1.2236085748579E-05	yes	yes
DANCR	2517.5606011629	0.365953768473056	0.074468207346974	4.91422825270856	8.91328597118016E-07	1.23564219226968E-05	unknown	unknown
STS	276.684210863912	0.640054695288419	0.13038316366398	4.90902872197481	9.15285737890667E-07	1.26652348799582E-05	yes	yes
RLF	1925.03779786764	0.33456846031376	0.068192178315353	4.90625858535501	9.28301226905661E-07	1.28335515488453E-05	no	yes
PGAM5	5691.19930986055	0.276266417417255	0.056335961307418	4.9039088178456	9.39481130466819E-07	1.29762063748895E-05	yes	yes
SYT1	1192.91898191545	0.365905637578005	0.074627585247606	4.90308826640938	9.43415663457519E-07	1.30186177954591E-05	yes	yes
CENPO	1852.10492015024	0.316733645917233	0.064721144813497	4.89382020095512	9.88971977520138E-07	1.3572694653234E-05	yes	yes
MYO9A	2017.71937329146	0.338019744411313	0.069080185873085	4.89315047635118	9.9234473807358E-07	1.36065904076713E-05	no	yes
PTPRG	1156.19731406962	0.397555104179786	0.081259749644489	4.89239883114445	9.96143240813259E-07	1.36462568143773E-05	no	yes
SDAD1	3728.88390014155	0.320658389463331	0.065624163661987	4.88628534932589	1.02756241358551E-06	1.40256684876087E-05	yes	yes
KDM5B	6021.56458227393	0.268545774022729	0.054980835876796	4.88435233368409	1.03769375739582E-06	1.41383428844463E-05	yes	yes
CERS3	785.850101654465	0.425048846890482	0.087071083817523	4.88163036745091	1.05212331178659E-06	1.43090669542528E-05	no	yes
KMT2D	8469.41012361243	0.40475538622985	0.082925407450415	4.88095746134107	1.05572014943229E-06	1.43321143529687E-05	yes	yes
RASSF8	2259.00929329881	0.362976087890769	0.074370662035796	4.8806354273956	1.05744567903593E-06	1.43426183054837E-05	yes	yes
SART3	5592.82469071951	0.273603542225325	0.056089436869611	4.87798697036953	1.07174002682322E-06	1.4523426676438E-05	yes	yes
UBE3C	7667.08355024839	0.259917819658505	0.05331523926171	4.87511306819121	1.08746150399186E-06	1.46968227835455E-05	yes	yes
GLB1L2	481.484163426459	0.501771613407168	0.102922405346225	4.87524180686642	1.086752524732E-06	1.46968227835455E-05	no	yes
COLGALT1	8283.52782235021	0.273279746561642	0.056075259675788	4.8734459392907	1.09668288145798E-06	1.48081669719447E-05	no	yes
PRDM1	615.720195158048	0.45557304808902	0.093513634365325	4.87172861135152	1.10626058817788E-06	1.49241188927955E-05	yes	yes
SMIM13	2447.9264478656	0.382512379723832	0.078519801020806	4.87154035989566	1.10731536719175E-06	1.4924986823088E-05	yes	yes
ZNF614	935.503865725037	0.416001127105571	0.085438235238707	4.86902761911338	1.12148733925407E-06	1.50890113528746E-05	yes	yes
KCTD3	5392.92269011365	0.267470938176916	0.054950155895975	4.86751918744794	1.13007862901759E-06	1.51774998758164E-05	yes	yes
MMP16	177.844180343267	0.870356016391991	0.17880840575939	4.86753412232291	1.12999325768014E-06	1.51774998758164E-05	no	yes
ZNF530	257.122026998441	0.649985580365106	0.133568074206614	4.86632441341975	1.13692838972668E-06	1.5228776804259E-05	no	yes
KPNA3	4087.51175327322	0.291470031228793	0.059930250361007	4.86348762891925	1.153352373652E-06	1.54130884284311E-05	yes	yes
ZNF557	412.000798697732	0.596324346005392	0.122712419566383	4.85952724355503	1.17666390290229E-06	1.56774079158572E-05	no	yes
TFDP1	7239.94821655055	0.261619506579341	0.053870585218284	4.85644448671304	1.1951226636788E-06	1.58952369099522E-05	yes	yes
BDP1	3763.4801673681	0.351520541895672	0.072431016822729	4.85317695809794	1.21499183984067E-06	1.61310238189948E-05	no	yes
YES1	7181.20793712484	0.299375169776658	0.061695864247099	4.85243497971968	1.21954773329989E-06	1.61772577404015E-05	no	yes
MDM4	1646.67972798899	0.494552388166784	0.101938153763577	4.85149445921679	1.22534633838562E-06	1.62398803633534E-05	yes	yes
ZNF142	2336.03257004178	0.333467699098649	0.068740064256085	4.85114034599014	1.22753642366838E-06	1.62546101654295E-05	yes	yes
WARS2	977.934754387544	0.377377958483363	0.077850102321407	4.84749470110319	1.25030371068197E-06	1.65270408914619E-05	no	yes
ZNF445	1772.7897708783	0.346276823120408	0.071439147958434	4.8471577981569	1.25242807591356E-06	1.65406123364955E-05	no	yes
NRBP1	6006.76890005516	0.26493919811856	0.054674128300397	4.84578732856792	1.26110551334493E-06	1.66406295802055E-05	yes	yes
RGL1	740.505812418723	0.422972248328414	0.087314997648457	4.84421072805111	1.27115965543865E-06	1.67586219140902E-05	no	yes
ZNF316	1123.67123835234	0.386609355452415	0.079835696809965	4.84256254908971	1.28175267975004E-06	1.68807305998012E-05	yes	yes
KIF14	3841.18849256932	0.30950091428492	0.063954166745499	4.83941750842535	1.30220227402241E-06	1.71229372314517E-05	no	yes
PTOV1-AS2	170.976568377419	0.806474970965764	0.166679103051708	4.83848878593721	1.30830076234642E-06	1.71731569580124E-05	unknown	unknown
SBNO1	7180.43524427261	0.290062925243271	0.060033317382767	4.83169909458534	1.35372750460253E-06	1.77539771687168E-05	no	yes
TENT4B	954.426871488321	0.397930273457487	0.082431968831287	4.82737800757775	1.3834237986361E-06	1.81276636709977E-05	yes	yes
USPL1	1654.9630591968	0.353713201520716	0.07334734866568	4.82244018298407	1.41812564237943E-06	1.85662339748181E-05	yes	yes
AL662795.2	105.712513603686	0.988058075576871	0.20499898331209	4.81981939428768	1.43688241049196E-06	1.87954696559925E-05	unknown	unknown
FXN	483.872075397127	0.505286962259646	0.104866160912919	4.81839859360576	1.44715044783706E-06	1.88969758218862E-05	yes	yes
DNAJC13	4779.7852741864	0.302673418476476	0.062848901780652	4.81589033222617	1.46544996131318E-06	1.91193640407171E-05	unknown	unknown
USP24	6463.27625935026	0.324690471035793	0.067436369753016	4.81476793939184	1.47371046770689E-06	1.91939006377485E-05	no	yes
SOX6	145.208580099628	0.947381482175526	0.196786908993885	4.81425053637569	1.4775334723609E-06	1.92270741753078E-05	unknown	unknown
PPARGC1B	1073.50983278753	0.392075812188525	0.081500162565244	4.81073656601181	1.5037510495919E-06	1.95176783516798E-05	yes	yes
POLR3H	2518.26182310255	0.329093155839298	0.06842841334936	4.80930566311858	1.51455460377933E-06	1.96361176594567E-05	yes	yes
ANKRD17	7516.66921467457	0.278056756759638	0.057819941192968	4.80901140718306	1.51678551699566E-06	1.96361176594567E-05	no	yes
REV1	2528.35731462731	0.296793620881622	0.061715722546101	4.8090439297688	1.51653879049406E-06	1.96361176594567E-05	yes	yes
MED13L	6226.82040365673	0.282915633569888	0.058863506054882	4.80629939552208	1.53749602952378E-06	1.98700923403892E-05	no	yes
RAD21	57760.2579726405	0.250075177355634	0.052039292493067	4.80550686558531	1.54359940719565E-06	1.9931876149984E-05	yes	no
STYX	1236.33993156112	0.402062321228911	0.083670115183158	4.80532768896969	1.54498249473915E-06	1.99326551483084E-05	no	yes
ORC6	1762.06086340479	0.321652890756425	0.066941870959875	4.80495818453034	1.54783851027873E-06	1.99524195991361E-05	yes	yes
SPRYD4	1057.68546649247	0.384999296704002	0.080141375886696	4.80400158400465	1.55525597390905E-06	2.00308993767825E-05	no	yes
AC008969.1	99.8577744654166	1.0140795128013	0.211138678553144	4.80290735809477	1.56378248328558E-06	2.01063466216984E-05	unknown	unknown
SPARC	23093.2458399228	0.2515084321624	0.052395579307981	4.80018420416798	1.58519757333829E-06	2.03643156288446E-05	yes	yes
FER	2099.4316591713	0.342082083071142	0.07126849038446	4.7999063993887	1.58739803059312E-06	2.03752137333967E-05	no	yes
MBD5	769.657542480956	0.404201352537495	0.084234523483947	4.79852364350976	1.59839442096624E-06	2.04482362189354E-05	no	yes
FGFR2	588.565344389361	0.465360029649344	0.097003252609246	4.79736521334942	1.60766319246084E-06	2.05478173428265E-05	yes	yes
CASP7	761.734412026683	0.40913152721794	0.085459823766932	4.78741365455811	1.68944385413173E-06	2.15018829712087E-05	yes	yes
NUF2	1845.09465198393	0.32601166228881	0.068130522989645	4.78510435533222	1.70898516157072E-06	2.17322340925816E-05	yes	yes
RAI14	9623.44283079875	0.26856551524795	0.056157783386639	4.78233824506408	1.73267801693089E-06	2.19963985148539E-05	yes	yes
ZC3H15	8100.6537934678	0.260437170645584	0.054478759472984	4.78052681751561	1.74836433550258E-06	2.21395816568809E-05	no	yes
CD82	5743.74052864624	0.262485341990263	0.054905242730721	4.78069723282357	1.74688280343818E-06	2.21395816568809E-05	yes	yes
HECTD4	3215.82828732279	0.344773358248367	0.072118188071678	4.78067138771842	1.74710741425371E-06	2.21395816568809E-05	no	yes
NOL11	3960.4675075858	0.30838618391311	0.06461742886643	4.77249233408175	1.8196003651106E-06	2.30222988260719E-05	yes	yes
DUSP3	2874.07978484963	0.281133192097249	0.058932079393394	4.77046109675813	1.83804683560108E-06	2.32361810114704E-05	no	yes
PDIA6	15548.8427197445	0.228313586546296	0.047873767892934	4.76907493592109	1.85073811910951E-06	2.33770098213421E-05	yes	yes
CBWD2	427.984810911564	0.566631321110841	0.118890135163194	4.76600788057864	1.87911912492094E-06	2.36759582721017E-05	yes	yes
GOLGA7B	293.691359439379	0.592996068350297	0.124462854894591	4.76444212092446	1.8937686494134E-06	2.38207009833143E-05	yes	yes
SNX27	2746.00245576875	0.297119198665909	0.062366774998422	4.76406225387519	1.8973392575419E-06	2.38258377265824E-05	yes	yes
DDX51	2018.4211238413	0.323447733381638	0.067912270994173	4.76272886544159	1.90992387938644E-06	2.39638991993957E-05	no	yes
NUDT15	2523.47092580603	0.316382255401244	0.066500546624583	4.75758879377824	1.95919085686778E-06	2.45208031745354E-05	yes	yes
MN1	675.69139765646	0.445572492505849	0.093713370652259	4.75463094972037	1.98809246316562E-06	2.48618799397866E-05	yes	yes
TIAF1	151.330381702095	0.975697914707248	0.205299480275251	4.75255910730559	2.00858024063461E-06	2.50972600714121E-05	yes	yes
SHROOM2	1377.50764917086	0.361606885557685	0.076223639574811	4.7440254437441	2.09512515981774E-06	2.61352988686205E-05	yes	yes
ANKRD13B	1522.05609265265	0.330077268467143	0.069583627076255	4.74360539017919	2.09947636982048E-06	2.61679151503927E-05	yes	yes
TRMO	539.861650464727	0.459040221840323	0.096776889626917	4.74328348028087	2.10281681188078E-06	2.61878897010178E-05	no	yes
PDCD11	8988.20097944051	0.250835214001896	0.052893333909442	4.74228405476104	2.11322035592839E-06	2.62740243758127E-05	yes	yes
LYRM4	1497.47603162685	0.341372078104866	0.072039506614579	4.73867873542298	2.15116237781358E-06	2.67237146506784E-05	no	yes
NAA15	7365.27355372932	0.27599149458365	0.058347688521551	4.73011873438161	2.24388562367143E-06	2.77611760780828E-05	yes	yes
CDC40	1292.73400204377	0.336867838448854	0.071224580399669	4.72965704478088	2.24899428397101E-06	2.78015544422963E-05	yes	yes
DUSP16	1301.74067898229	0.393555052363034	0.083260985273816	4.72676429505094	2.2812580916044E-06	2.81541999855747E-05	yes	yes
LRCH1	1503.81870789995	0.332793789990288	0.070521006854685	4.71907315044492	2.36921620378889E-06	2.90967554807618E-05	no	yes
ZNF337	1565.5370529507	0.40317609939169	0.085498896419167	4.71557080006129	2.41034057996519E-06	2.9577705374182E-05	yes	yes
MAP4K5	2311.23101957886	0.312930213038597	0.066367143515089	4.71513758863901	2.41547469446924E-06	2.96165892359292E-05	yes	yes
IRX2	4399.61616364212	0.2822509831015	0.059866138987292	4.71470163060647	2.42065195786628E-06	2.96559384984447E-05	yes	yes
MGA	2568.76293724332	0.338297873504755	0.071772856577504	4.71345143047839	2.43555798237225E-06	2.98143161952619E-05	no	yes
ASH1L	3578.37422620465	0.307159200295181	0.065178085952596	4.71261461280987	2.4455844726792E-06	2.99127535866906E-05	yes	yes
RNGTT	1999.48247259611	0.319909891495822	0.067907289656437	4.71098011884059	2.46528287662647E-06	3.01292357403766E-05	no	yes
RBM27	1668.45572439196	0.449459080748125	0.095415780966344	4.71053190778433	2.47071112893919E-06	3.01711069708142E-05	yes	yes
ZNF680	455.809123812199	0.540396625022064	0.114976967048337	4.70004244236914	2.60107426081718E-06	3.16093451905275E-05	yes	yes
WDFY3	3783.28087151482	0.281448809489593	0.059916361288112	4.69736151259629	2.63543755776169E-06	3.19496448575308E-05	yes	yes
GHR	155.89389500198	0.789782141877192	0.168153015148032	4.69680630574428	2.64260827958745E-06	3.20108232838451E-05	yes	yes
ITGA2	6395.41120823371	0.319195495998099	0.067989074249369	4.69480573933631	2.66860202529887E-06	3.22997300556053E-05	no	yes
ARRDC4	4438.71599917226	0.29877107961572	0.063653493773211	4.69371061830793	2.68293489123153E-06	3.2447147573008E-05	yes	yes
PPAT	1673.77631121589	0.320802943270821	0.068404329349845	4.68980467055111	2.73465973084506E-06	3.29932645989625E-05	no	yes
SREK1	3807.7098488414	0.348748765347796	0.074388873871058	4.68818449856223	2.75639461866762E-06	3.32288884069619E-05	yes	yes
TAF1D	5524.40827470069	0.345274261346569	0.073723549700682	4.68336457954592	2.82203920282578E-06	3.39930525558607E-05	no	yes
PANK3	6957.13131407515	0.418642542481271	0.089426079303382	4.68143684417836	2.84871162519012E-06	3.42869292971165E-05	no	yes
LRIG3	1505.0035744358	0.333124909698137	0.071170907382122	4.68063316812255	2.85990269807986E-06	3.43941530385996E-05	yes	yes
SCAF4	3941.39776320358	0.276941652516886	0.059187605007331	4.67904812979987	2.88209789096662E-06	3.46334394888166E-05	yes	yes
XXYLT1	649.459507280549	0.461532621362175	0.098796141362877	4.6715652554382	2.9891310329743E-06	3.58339025742957E-05	yes	yes
PCGF5	2191.05966461909	0.348410735967969	0.074588640284422	4.67109649189751	2.99596152366888E-06	3.58872370430575E-05	yes	yes
TAF4B	1498.98461393232	0.342093426360554	0.073242753924257	4.67067946017328	3.00205079930232E-06	3.59316151665501E-05	yes	yes
AKAP9	2964.27888927336	0.373300376472628	0.079938088977182	4.6698686602226	3.01392366913681E-06	3.6045091881129E-05	no	yes
GRB2	8503.40294292277	0.236663131723921	0.050688862080629	4.66893755372667	3.02761380617849E-06	3.61801050319617E-05	yes	yes
CDC42	7218.49618129655	0.256585158504056	0.054972662963355	4.66750462270848	3.04879892366036E-06	3.64043985583502E-05	yes	yes
ANKRD50	2924.26986371259	0.313550306436044	0.067235069653754	4.66349344249599	3.10886096384555E-06	3.70921819985658E-05	yes	yes
SUN2	7466.58560629292	0.298999986573576	0.064136064628602	4.66196341021265	3.13206884381531E-06	3.73395137717191E-05	yes	yes
PRDM10	979.655439493228	0.376365743578143	0.080764751910267	4.66002475926999	3.1617134995038E-06	3.76631310071327E-05	yes	yes
SETD5	8971.10905969055	0.266883319636193	0.05731433058701	4.65648498207675	3.21653730888834E-06	3.82859405273605E-05	no	yes
VPS18	1882.08714937907	0.320482378986411	0.068831060236732	4.65607209716329	3.2229911020704E-06	3.83324805975524E-05	yes	yes
GNAI1	1162.13771172331	0.355935708725203	0.076470733310213	4.65453505305493	3.24712594868628E-06	3.85586610880643E-05	yes	yes
TAF3	1219.09806805916	0.360337139857563	0.077441999633929	4.65299374449122	3.27150176443079E-06	3.88175276285099E-05	yes	yes
RBAK	1294.48978684737	0.445556710071893	0.095826517586914	4.6496180941541	3.32550228156864E-06	3.93343751027927E-05	yes	yes
SNX12	5387.78927667209	0.254034887508823	0.054635518520059	4.64962892986098	3.32532758218708E-06	3.93343751027927E-05	yes	yes
GOLGB1	3773.69947629407	0.326460689272561	0.070266764801642	4.6460185009817	3.38402667773415E-06	3.99952141229615E-05	yes	yes
ARHGAP11A	5338.37513577667	0.281210363751017	0.060541660923723	4.64490665535782	3.40230252454227E-06	4.01796996413225E-05	no	yes
STK35	2365.85667641145	0.286949750089153	0.061781590735448	4.64458338921521	3.40763391356978E-06	4.02096908004951E-05	no	yes
SOGA1	7327.70017463022	0.312147580141369	0.067209028994555	4.6444292502226	3.41017883356777E-06	4.02096908004951E-05	no	yes
HDGF	41678.5433292185	0.231543033477465	0.049856213974736	4.64421613712578	3.41370045078066E-06	4.02197436222156E-05	no	yes
LINS1	778.998687820363	0.469349177573839	0.101099428133398	4.64245135941368	3.44299707997416E-06	4.05332210922895E-05	yes	yes
ADIPOR2	10893.0768171883	0.236670525995125	0.051006294318931	4.64002588612452	3.48365537763954E-06	4.08841143969239E-05	yes	yes
RPS27L	3958.67495495165	0.267328039864494	0.057612499778914	4.64010485381399	3.48232441910202E-06	4.08841143969239E-05	yes	yes
PDE4D	843.26019403056	0.430289675173404	0.092747670178669	4.63935831859165	3.49492638223682E-06	4.09844713260129E-05	yes	yes
IPO5	17368.7755144844	0.253699578637429	0.054734448774208	4.63509881471535	3.56767013345864E-06	4.17725106768363E-05	no	yes
CCDC47	6285.53629476645	0.255161169654085	0.055059953346115	4.63424238756803	3.58247044184172E-06	4.19132353168578E-05	yes	yes
TBK1	2283.59006612611	0.333800487926559	0.072080639761964	4.63093126016759	3.64024722084171E-06	4.25231669541579E-05	yes	yes
TEX15	77.0453045225285	1.10665756377675	0.239001070998001	4.63034562630057	3.65055864906599E-06	4.26105873607866E-05	no	yes
TXNL4A	2779.50926064577	0.295697503152694	0.063922079614023	4.62590555467203	3.72965235072949E-06	4.34664588346038E-05	no	yes
HERC2	4923.94969368633	0.314058093891219	0.067974320151636	4.62024619283608	3.83284960654615E-06	4.45313883739737E-05	yes	yes
SAAL1	1721.67367765892	0.30533664203577	0.066111115145636	4.61853716070503	3.8645477829923E-06	4.48650774590994E-05	no	yes
TAF13	1614.90831860218	0.366797923844577	0.079440476520427	4.61726741719961	3.8882608135919E-06	4.51056214010903E-05	no	yes
GTDC1	727.566367094807	0.394154048225485	0.085397909271307	4.61549997639012	3.92150085650355E-06	4.5386402770086E-05	no	yes
SRF	3605.12181722439	0.310244200655176	0.067242610772181	4.61380361488772	3.95366015740334E-06	4.56884240122016E-05	yes	yes
AC091057.1	743.998428540511	0.411081062437007	0.089174124947354	4.60986931668462	4.02922166560272E-06	4.64903072580148E-05	unknown	unknown
UBE2E2	1144.91045514432	0.343784484552263	0.074599460336961	4.60840444420659	4.05770781026853E-06	4.67831667887808E-05	no	yes
RETREG2	3955.5619718936	0.25404072815224	0.055170015187377	4.60468838533807	4.13083933777435E-06	4.75535660664031E-05	yes	yes
TMCO1	3045.10940032414	0.295700215239398	0.064228471395299	4.60388062825735	4.14690216824297E-06	4.77020372314911E-05	yes	yes
SMAD5	5583.87110204868	0.368615209169142	0.080120714517764	4.60074790131104	4.20976675622046E-06	4.83513530864986E-05	unknown	unknown
BLCAP	9006.11669515052	0.248556413128705	0.054049273595913	4.5987003449293	4.25134756757727E-06	4.87546092053439E-05	no	yes
EFNA5	976.704393538775	0.370632161140104	0.080614032324379	4.59761347315731	4.27357884861415E-06	4.89350757369048E-05	yes	yes
RNF128	1266.40031178004	0.367968515667509	0.080049314729777	4.59677283821434	4.29084986174467E-06	4.90620632753061E-05	no	yes
FAM104A	1963.82844673102	0.351782459325786	0.076531036079648	4.59659867873313	4.29443635676746E-06	4.90620632753061E-05	yes	yes
SNHG14	3473.57201046949	0.302275835252931	0.065759643344717	4.59667692643009	4.29282463378119E-06	4.90620632753061E-05	unknown	unknown
SPPL3	3249.34253788193	0.2670816399429	0.05819249275831	4.58962363155963	4.44045933474474E-06	5.0615190404893E-05	yes	yes
ARID1A	6417.27625052523	0.298798171857746	0.065130982495229	4.58765030728094	4.4826267348223E-06	5.10572201564907E-05	no	yes
LRRC14	1909.80121141672	0.368332324680146	0.080302279943305	4.58682275198408	4.50042446512148E-06	5.12146456703069E-05	yes	yes
DGKH	3030.99491272926	0.400588222601941	0.087393915775742	4.58370836283245	4.56801244914746E-06	5.19120509775288E-05	yes	yes
COIL	1770.71189506828	0.308628144473133	0.067386940644159	4.57993999316374	4.6510935371957E-06	5.27766027951822E-05	yes	yes
CERS6	4616.28130412879	0.277991756668843	0.060715353463035	4.57860723545147	4.68082177997767E-06	5.30739679476927E-05	yes	yes
PPP1R12B	1265.38920098874	0.391887395696297	0.085598406055961	4.57820903160391	4.68973929741472E-06	5.3135098851686E-05	yes	yes
SMS	5053.74186735804	0.257889258168822	0.056370281736173	4.57491518981242	4.76412936600784E-06	5.39373894938934E-05	yes	yes
MRPL42	5875.46807301423	0.261686700112362	0.05720506806597	4.57453699400512	4.77274274513926E-06	5.39943396595372E-05	no	yes
DCTN6	1501.45233435134	0.339744464642886	0.074306046188689	4.57223176402304	4.82556759507708E-06	5.45509963167415E-05	no	yes
HECA	2294.19766201542	0.333645868379479	0.072984372481159	4.57146998784722	4.84314662959981E-06	5.46902710510323E-05	no	yes
ZNF138	366.180158198061	0.547926236359765	0.119869676454544	4.5710162283415	4.85364688578E-06	5.47452132648345E-05	yes	yes
SMURF2	3436.83620423425	0.269373271162199	0.058960726692289	4.56868980886265	4.90782493143724E-06	5.52742856537278E-05	yes	yes
GET3	2840.39431471163	0.303964046823627	0.066600254577449	4.56400728123566	5.01863369661156E-06	5.64371575927162E-05	yes	yes
ASPM	5965.03151773383	0.348358787847883	0.076353116772148	4.56246977955661	5.05553721987726E-06	5.66829541416149E-05	yes	yes
LAPTM4A	8496.2109902742	0.235372392172517	0.051586432350741	4.56268017474438	5.05047195536126E-06	5.66829541416149E-05	yes	yes
STRN	3188.27261728607	0.317283731588321	0.069540770716558	4.56255701970202	5.05343632312214E-06	5.66829541416149E-05	yes	yes
KIDINS220	2460.21177872788	0.298476019636954	0.065417768983998	4.56261386275594	5.05206789188018E-06	5.66829541416149E-05	yes	yes
CIPC	949.920796880846	0.37301827375628	0.081851206875213	4.55727273911757	5.18221134509777E-06	5.79738253595236E-05	yes	yes
MIR17HG	114.935186190863	1.2177946355413	0.267275767237348	4.5563226630264	5.20569498731203E-06	5.81933366200333E-05	unknown	unknown
LANCL2	799.962573222905	0.388771902796222	0.085504491132185	4.54680096505343	5.44674619811876E-06	6.0778883348915E-05	yes	yes
FAM111B	756.273292937964	0.382030297410569	0.084066092681	4.54440411379928	5.5090877761449E-06	6.14026950434375E-05	yes	yes
ZNF24	6884.66015566622	0.309541900444574	0.068155361276269	4.54171021396016	5.57997079133524E-06	6.21008713845131E-05	yes	yes
TMEM222	1608.74821524676	0.318811013746367	0.07019994594871	4.5414709290417	5.58630900189768E-06	6.21255279332813E-05	no	yes
BMI1	1094.51168801732	0.539051277474267	0.118739686602388	4.53977345653046	5.63147014261297E-06	6.25354632122585E-05	yes	yes
TSPAN3	3833.48232387813	0.27188293228539	0.059892072861323	4.53954787831305	5.63749787835362E-06	6.25563000949268E-05	yes	yes
FOXO4	916.569830585992	0.371795785480328	0.081985302426561	4.53490777585856	5.76286608312942E-06	6.39003892617198E-05	yes	yes
TP53	4922.38050814037	0.286064117931028	0.06309992684004	4.53350950241523	5.80116551367682E-06	6.42777670041147E-05	yes	yes
PPRC1	5011.51279631922	0.245081503736332	0.054115849106931	4.5288304217875	5.93110749502612E-06	6.56692570481621E-05	yes	yes
CUL4A	5723.39329016641	0.256719263753474	0.056695733137349	4.52801735770054	5.95396919305813E-06	6.58739807416982E-05	no	yes
SNX4	1193.36091618522	0.354918321008345	0.078397516994531	4.5271627803353	5.97808905481113E-06	6.60923139889574E-05	no	yes
CENPW	1457.33676607763	0.316418622211838	0.069907784824102	4.52622870268303	6.00455971722663E-06	6.63362979317361E-05	no	yes
ST3GAL5	362.046936553711	0.530713572120906	0.117278191288714	4.5252537261118	6.03230903816866E-06	6.65452890894315E-05	no	yes
VPS13C	2589.81804067803	0.372575233075111	0.082374552536639	4.5229409034956	6.09862721219832E-06	6.71077762351437E-05	no	yes
SEPTIN2	20816.434306529	0.232099819599922	0.051317106957497	4.52285472351662	6.10111178194618E-06	6.71077762351437E-05	no	yes
SUSD6	2749.22844697857	0.267418672832819	0.05918954270394	4.51800538771553	6.24248962597052E-06	6.85858179629143E-05	no	yes
MUC16	195.161059160229	0.757623723427483	0.167692512990003	4.51793410402676	6.24459103093227E-06	6.85858179629143E-05	yes	yes
NKIRAS2	2475.34590724558	0.328552723630188	0.072749885930763	4.51619572218817	6.29604762592693E-06	6.91006130190043E-05	yes	yes
BTG1	5063.50053262108	0.259649958255978	0.057565175415071	4.51053881767551	6.46631667251176E-06	7.09177044673069E-05	no	yes
CUL5	2893.37748271134	0.307982644272839	0.068286969498413	4.51012318360383	6.47899921493751E-06	7.1005119396286E-05	yes	yes
RPGR	622.420081664827	0.414130629067356	0.09187365884234	4.50761006240129	6.55619236070681E-06	7.17988827641649E-05	yes	yes
PARD6G	1049.0624520139	0.393546116267291	0.087315879771187	4.50715399419427	6.57029497363628E-06	7.18488932929791E-05	yes	yes
ZNF675	635.078471892303	0.463323857343785	0.102941861642959	4.50083037113478	6.7688509110244E-06	7.39129089697294E-05	yes	yes
EXO1	2074.71160013224	0.292897502812728	0.065118198682403	4.49793619509131	6.86162815690771E-06	7.48717412718627E-05	no	yes
TROAP	4945.39748436238	0.279248692203603	0.062145036361454	4.49349953839293	7.00621733839126E-06	7.63388930384801E-05	no	yes
DENND4A	1666.23372072506	0.342034096189807	0.076120488901843	4.49332500518825	7.01196447665E-06	7.63463097533518E-05	yes	yes
FBXO41	2393.89343896792	0.284137534356378	0.063239597680932	4.49303197325767	7.02162375661964E-06	7.63962804249107E-05	yes	yes
ABCC2	279.23455440023	0.587388059897463	0.130766521582323	4.49188410603762	7.05958388169461E-06	7.67538741076883E-05	yes	yes
MAPRE1	9400.35137749957	0.231982628058813	0.051657096221214	4.4908182036671	7.09500911075076E-06	7.70834118888992E-05	yes	yes
VCAN	2246.16918984098	0.297589952375093	0.066271319712121	4.49047874205325	7.10632675605175E-06	7.71507477571642E-05	yes	yes
GGH	3198.93087139321	0.259874628805203	0.057892441502708	4.48892155970044	7.15846482763835E-06	7.76049686961743E-05	yes	yes
B3GALNT2	3947.1147922893	0.259873304218206	0.057891786615156	4.48894945919969	7.15752747745314E-06	7.76049686961743E-05	no	yes
SETBP1	1253.41794678503	0.333462819796639	0.074310653960831	4.48741603017525	7.20922114690117E-06	7.79869012653652E-05	yes	yes
KIF1C	18112.3132474587	0.246720705351563	0.054987408927076	4.48685817654663	7.22811546214255E-06	7.81352022231177E-05	yes	yes
TAF4	1401.89110643888	0.318545513650917	0.071011681175	4.48581850732273	7.26345515642971E-06	7.84047319142115E-05	yes	yes
CPEB4	1423.86906656475	0.397523349083131	0.088629647992281	4.48521863832467	7.28392058546872E-06	7.85693624212084E-05	no	yes
NAP1L2	177.480859962936	0.699905283805824	0.156224254791772	4.48013200471792	7.45968894851936E-06	8.0292894832313E-05	no	yes
BCL2L11	1077.41079979657	0.37049098657692	0.082718089705319	4.4789596555818	7.50077071641166E-06	8.06774546221322E-05	yes	yes
EDA2R	401.906522423894	0.497511608844413	0.111218339039451	4.47328752740984	7.70260922322189E-06	8.2612539775609E-05	yes	yes
PRKACB	951.072626248077	0.383946676448714	0.085908394791994	4.46925678658469	7.84918534525468E-06	8.40052371929281E-05	unknown	unknown
PDZD8	3467.25307278738	0.275682944801948	0.061683092284112	4.4693437795264	7.84599391743878E-06	8.40052371929281E-05	yes	yes
RNF169	3523.00137065342	0.304737939348406	0.068193103543401	4.46875011568371	7.86779777993358E-06	8.40849962736306E-05	no	yes
TMEM245	5198.30964367191	0.281649383123878	0.06307952562549	4.46498892201667	8.00728947966423E-06	8.54545645673231E-05	yes	yes
HLTF	3222.82262388087	0.278870521965838	0.062483257837422	4.46312390899084	8.07733113529647E-06	8.60801293336509E-05	no	yes
TSPAN9	1409.44100137534	0.343812194771446	0.077132714897202	4.45741077867748	8.29555459909512E-06	8.81563556091427E-05	yes	yes
KCNK1	1031.32977511223	0.347128308413359	0.07791948359755	4.45496161404581	8.39082062110042E-06	8.90431520699734E-05	yes	yes
DDX24	8827.00059087917	0.23669070988362	0.053154986940026	4.45284108809346	8.47414725733386E-06	8.98641273897002E-05	no	yes
NDFIP2	3644.09548319394	0.299980698059738	0.067382095188766	4.45193485330732	8.50999869498128E-06	9.01808511495591E-05	yes	yes
PAFAH1B2	6379.03768991825	0.268209821099972	0.060255035951687	4.45124323409293	8.53745723771679E-06	9.04082523648309E-05	yes	yes
EP400	5455.25249200026	0.322317674671861	0.072451751817477	4.44872161937303	8.63828884248533E-06	9.14117798928451E-05	no	yes
PRR15L	32.4279955483293	1.64143801323018	0.369220741042321	4.44568202911991	8.76134577599853E-06	9.2648925963875E-05	yes	yes
DCUN1D2	892.46152787535	0.368997137722731	0.083033247221512	4.44396853152495	8.83145274977637E-06	9.32722193853468E-05	no	yes
ZNF649	549.83201003025	0.481772111868884	0.108411054909489	4.44393897164004	8.83266686992434E-06	9.32722193853468E-05	yes	yes
CEP295	1234.64719298267	0.346216307304459	0.077923185726015	4.44304611109957	8.86941480241657E-06	9.35946860347446E-05	yes	yes
TEX10	3301.07238301945	0.273569350283956	0.06159480773965	4.44143524954706	8.93608374802838E-06	9.4232222532568E-05	no	yes
ARL13B	989.613571384194	0.353077239727449	0.079540331641811	4.43897117901698	9.03899184396491E-06	9.51177151513319E-05	yes	yes
MYOSLID	720.22064344626	0.394075004855497	0.088789788642123	4.43829195769188	9.06755695896003E-06	9.52852272068122E-05	unknown	unknown
SERINC1	7010.25274249843	0.268585784776774	0.06065483001629	4.42810217594607	9.50658672516582E-06	9.96901568277827E-05	no	yes
FBXW2	8233.39565886848	0.249140650727871	0.056262754881333	4.42816302282648	9.50390584456855E-06	9.96901568277827E-05	unknown	unknown
PALLD	5027.11767617202	0.253170459425487	0.057193458785163	4.42656319101939	9.57463427727289E-06	0.000100333910935	no	yes
SACS	3946.18884118054	0.355553153890404	0.080367374402282	4.42409816837701	9.68459784307767E-06	0.000101345281179	yes	yes
DDX6	9755.10592164819	0.257166032432107	0.058143204111559	4.42297662059838	9.73502794790544E-06	0.000101802315161	yes	yes
NCAPD3	6131.85400372608	0.242761668547929	0.054926585312076	4.4197480540367	9.88160379939658E-06	0.000103263444974	yes	yes
BRCA2	1296.15363777282	0.408427696450132	0.092482804321383	4.41625553471347	1.00425358185559E-05	0.000104872468642	yes	yes
NLK	1325.7520008352	0.384313259568277	0.087054586430614	4.41462391960921	1.0118574155808E-05	0.000105447298723	no	yes
ADAM23	1689.97302105849	0.291300795130685	0.066011010396425	4.41291223057029	1.01989350587602E-05	0.000106211300899	yes	yes
PXYLP1	2796.30629541979	0.264255053408261	0.059884913341351	4.41271496715667	1.0208235315328E-05	0.000106234736165	yes	yes
JPT1	10700.8001971434	0.257546203783775	0.058431160105989	4.40768595586003	1.04480887374593E-05	0.000108655796539	yes	yes
ZNF433-AS1	253.979101252507	0.606953478072529	0.137774312874334	4.40541829176923	1.05579944245976E-05	0.000109578545868	unknown	unknown
OVGP1	157.070726526096	0.777904154437103	0.17660995832029	4.40464491264043	1.05957291990777E-05	0.000109887848108	unknown	unknown
BPTF	6144.76870568817	0.291288502100903	0.066152397765736	4.40329469435764	1.06619180383653E-05	0.000110498241348	no	yes
PTGES2	4154.58796491559	0.301583481976254	0.068559669113685	4.39884681292976	1.08827606663778E-05	0.000112477586064	yes	yes
COMMD9	1143.21123415867	0.3343966111021	0.076066342698254	4.39611790497948	1.10204088254667E-05	0.000113822166272	no	yes
LRP6	3766.77361143314	0.295005023752599	0.067115342488321	4.39549308422192	1.10521582967249E-05	0.000114068238123	yes	yes
NPTN	3968.21617308993	0.253164248842371	0.057598182620867	4.39535133441262	1.10593732761452E-05	0.000114068238123	yes	yes
HOXA9	1397.40410128543	0.348176828155179	0.079258943446081	4.39290271882116	1.11847183364057E-05	0.000115282161841	yes	yes
FIGNL1	1185.25525448152	0.334079190473647	0.076071185517819	4.39166536185233	1.1248573564166E-05	0.000115861076581	no	yes
EP300	5206.01049084676	0.281461903448742	0.064165226967602	4.38651769424673	1.15179799236682E-05	0.000118312501343	yes	yes
CCNT1	5299.37554278442	0.276857355292918	0.063143918116719	4.38454507655289	1.16228414659066E-05	0.000119308309298	no	yes
GJB5	1914.01322461802	0.305242521457854	0.069641160338562	4.38307632977269	1.17015091310623E-05	0.000120034064735	yes	yes
HEATR1	7466.25999295735	0.248896425002046	0.056793078280177	4.38251337203746	1.17317962761783E-05	0.000120262883052	no	yes
MIB1	7790.66653360146	0.341378379762104	0.077909755496299	4.38171545511168	1.17748524457078E-05	0.000120483058093	no	yes
MIS18BP1	3573.58216386247	0.296535617225814	0.067676378197616	4.38167090384068	1.17772609045335E-05	0.000120483058093	no	yes
FAM210B	2484.98011423969	0.277200789145757	0.063274535659399	4.38092174453723	1.18178312446551E-05	0.000120734168831	yes	yes
RAF1	5300.23632194813	0.239059036863139	0.054567034835111	4.38101571004401	1.18127352839665E-05	0.000120734168831	yes	yes
SENP5	2143.73383371667	0.304365914963195	0.069534156427556	4.37721445977844	1.20205684590852E-05	0.000122722185711	yes	yes
PCNP	7345.67653758523	0.294064737660906	0.067203946633286	4.37570637429282	1.21039860317607E-05	0.000123406607248	yes	yes
YWHAB	26483.9225863766	0.207453750266745	0.047448250845921	4.37221070467725	1.22994735895235E-05	0.000125230248325	yes	yes
USP6NL	1055.06869420139	0.348247620820125	0.0797211305461	4.36832265717491	1.25204425582088E-05	0.000127222217741	yes	no
USP49	739.420128330602	0.422955293223843	0.096829801376071	4.36802809892335	1.25373366287816E-05	0.000127308036158	no	yes
LCA5	754.703259201197	0.374446385812111	0.085738882290313	4.36728793062906	1.25798842376235E-05	0.000127654057627	yes	yes
ATP7B	950.862581856939	0.373103126981135	0.085521842601773	4.36266473722353	1.28487767626824E-05	0.000129973304656	no	yes
CCDC32	888.006524175344	0.351551127403188	0.080662049335888	4.35832129604441	1.31063877442408E-05	0.000132107128373	yes	yes
BCL9	1106.47060460765	0.356223545257502	0.081763964130672	4.35673036459189	1.32019736218428E-05	0.000132981644724	no	yes
DIP2C	758.194965736118	0.40676788192762	0.093372278016092	4.35640953150481	1.32213302355993E-05	0.000133087658865	yes	yes
CLUHP3	609.016620192552	0.422687775533667	0.097114071319333	4.35248743865114	1.34601586387263E-05	0.000135379318834	unknown	unknown
UBE2W	1173.35313640904	0.439883369939947	0.101116211510229	4.35027542438584	1.35966643170406E-05	0.000136592089729	no	yes
LATS1	2855.11784523525	0.300353231458307	0.069094579228562	4.34698690999693	1.38020452924189E-05	0.000138378589828	no	yes
KBTBD8	221.534963145199	0.646655234568002	0.148820829066499	4.34519306621421	1.39153219579222E-05	0.000139143985789	yes	yes
TMEM9B	1602.39434945728	0.295379089248212	0.067977495183648	4.34524820972318	1.39118266140053E-05	0.000139143985789	yes	yes
NFKBIA	4081.30201924808	0.238774086242241	0.054966176474632	4.34401847748025	1.39899740574989E-05	0.000139797691693	no	yes
UBE2N	6596.08129073142	0.236163641956207	0.054368483908655	4.34375993181988	1.40064573876971E-05	0.000139869652999	yes	yes
HDAC10	178.76812065123	0.715996589449295	0.164923683087762	4.34138127432121	1.41589780300141E-05	0.000141018929236	yes	yes
NPHP4	1153.73027121227	0.335423136292875	0.077260415290497	4.3414617308449	1.41537933373818E-05	0.000141018929236	yes	yes
NRAV	481.312722420378	0.450355758845912	0.103734630317274	4.34142154330229	1.41563828333394E-05	0.000141018929236	unknown	unknown
FMNL3	2679.17468365133	0.278893805431226	0.064272471652997	4.33924195317953	1.42975041237034E-05	0.000142304550621	no	yes
LYST	2725.68295200098	0.324515666296174	0.074822624072657	4.33713292360676	1.44353333331798E-05	0.000143486832452	unknown	unknown
DDX18	6834.76691462458	0.244070523336477	0.056332922129807	4.33264446630463	1.47328925336427E-05	0.000146251618965	yes	yes
PRPF38B	3810.88270135678	0.275120391471868	0.063504531344525	4.33229543856148	1.47562745567652E-05	0.000146387295126	yes	yes
PTS	1188.55197639794	0.316782634561578	0.073180702672898	4.32877279106662	1.49942525873593E-05	0.000148650258052	yes	yes
SDR39U1	1650.89777414181	0.308565587826105	0.071293901441738	4.32807830103486	1.50415998135943E-05	0.000149021609199	yes	yes
NELFCD	9652.1870504541	0.243246871666259	0.056209211364404	4.32752685479418	1.50792964522388E-05	0.000149296923941	no	yes
GALNT2	17061.9234610888	0.269271692582697	0.062226807885885	4.32726186238742	1.50974432512592E-05	0.000149312798622	no	yes
GJA1	4418.09321484719	0.312283307088898	0.072179703699381	4.32646978421408	1.51518093379931E-05	0.00014968336136	yes	yes
DHX38	2824.07159829305	0.27169932653038	0.062820542763593	4.3250076261334	1.52526585642528E-05	0.000150518868307	yes	yes
GOSR1	3188.17711734168	0.25203077470519	0.058291984943385	4.32359225629335	1.53508900271265E-05	0.000151191216875	yes	yes
BRPF1	1610.84324332286	0.296184511223367	0.068517584152358	4.32275181455261	1.54095046298328E-05	0.000151521054703	no	yes
ARHGAP8	282.694010938506	0.575656213047159	0.133171147217705	4.32267968756092	1.5414544884131E-05	0.000151521054703	yes	yes
LAMC1	20086.2648974783	0.227751390031465	0.052702243035221	4.32147432281501	1.54990090752753E-05	0.000152063032561	yes	yes
HELZ	5044.63420458442	0.303129369973428	0.07014511517912	4.32146086294629	1.54999547424639E-05	0.000152063032561	yes	yes
RAB12	3102.95587137857	0.296788874723984	0.068698657681025	4.32015536754742	1.55919384675731E-05	0.000152766528458	no	yes
CWC22	2389.61373504654	0.314587061557349	0.072844241873735	4.31862633840904	1.57003338227201E-05	0.000153628785958	no	yes
DNAJC2	1731.11806869504	0.302546197847811	0.0700612788407	4.31830824178528	1.57229742996258E-05	0.000153750486516	no	yes
SIPA1L2	631.3939373262	0.449368846790634	0.104075728129985	4.31771033328153	1.57656145999904E-05	0.000153867905704	yes	yes
AKIRIN1	2968.06089630461	0.259594720176827	0.060121771573354	4.31781554973138	1.57581030248688E-05	0.000153867905704	yes	yes
AUH	395.262661836125	0.484917072599648	0.112317716968312	4.31736938471121	1.57899789364001E-05	0.000154005949898	yes	yes
LCORL	593.516616929265	0.472330475352889	0.109420711693608	4.31664598084021	1.584179262199E-05	0.000154311553342	no	yes
BAP1	5948.64811696264	0.241931437262815	0.056050809872605	4.31628798607352	1.58674938501466E-05	0.000154462057382	yes	yes
NCOA1	834.209710873216	0.392439659734929	0.090945585117387	4.31510401773094	1.59527769273052E-05	0.000155191991942	yes	yes
DYRK1A	2818.40790820646	0.289391608653053	0.067069679717203	4.31479037731004	1.59754420322168E-05	0.000155312216764	unknown	unknown
SIN3A	4454.26011251253	0.289344759132773	0.06708463244584	4.3131302741559	1.60959208706699E-05	0.00015638261225	yes	yes
PAQR3	1681.86844791178	0.3701567756547	0.085831542847398	4.3125960850175	1.61348724648627E-05	0.000156660047148	yes	yes
ATAD2B	816.186746035111	0.399373190480243	0.092624490902267	4.31174505349392	1.61971129776681E-05	0.000157163100747	yes	yes
SLC2A8	810.153050947089	0.365201516595635	0.084708529057077	4.31127208394284	1.62318026506336E-05	0.000157398348869	no	yes
ISG20L2	3620.28183332852	0.255125978018183	0.059190966474952	4.31021815003046	1.63093577027213E-05	0.000157947115181	yes	yes
GRHL2	5353.79922455843	0.264312344401374	0.061336884278516	4.30919091359772	1.638528798065E-05	0.000158192095094	yes	yes
APOOL	2332.52076427439	0.302062820652096	0.070089304422194	4.3096849532501	1.63487280724381E-05	0.000158192095094	yes	yes
ZNF761	1029.3435815534	0.374685160514145	0.086955454943209	4.30893220855269	1.64044637371184E-05	0.000158192095094	yes	yes
CLIC4	12176.2186911458	0.313443593069663	0.072732133950357	4.3095613457953	1.6357867967911E-05	0.000158192095094	yes	yes
SLC6A8	4380.3895191206	0.247123771646496	0.057369538738076	4.30757815179161	1.65051786914807E-05	0.000158924305241	yes	yes
APIP	848.141203296003	0.371530886561468	0.086264707423236	4.3068700707306	1.65580802659101E-05	0.000159331871984	no	yes
ZNF35	502.235123591659	0.421011682241246	0.097794436516761	4.30506782631842	1.66934581582268E-05	0.00016053204913	no	yes
TMEM67	455.680274694088	0.474689359413805	0.110304291545053	4.30345322711151	1.68156361004565E-05	0.000161603839539	no	yes
ATPAF1	1902.31264632538	0.289458078149798	0.067296840931126	4.30121346180338	1.69865325558575E-05	0.000163038254194	yes	yes
MIER2	1696.08417640711	0.347991767960691	0.080933779453926	4.29970984067038	1.71021875919803E-05	0.00016393948144	no	yes
NDC1	5968.75828819475	0.24751970888222	0.05757891868529	4.29879050412694	1.71732700640276E-05	0.000164516215254	yes	yes
CDC42EP3	3659.65442326158	0.24995626453951	0.058171477384963	4.29688699300805	1.73213441940351E-05	0.000165829311093	yes	yes
PNPLA8	1853.7398434437	0.294398596825334	0.068523858077199	4.29629336535114	1.73677708084538E-05	0.000166091662531	yes	no
PREP	5485.43227786306	0.238474009721417	0.055567472610977	4.29161159426759	1.77381019775049E-05	0.000169327281399	no	yes
KLHL15	981.493583722479	0.369111980700721	0.086016806074357	4.29116119914573	1.7774122567408E-05	0.000169517881625	yes	yes
RWDD1	1616.00527521622	0.311283795913231	0.072550314028436	4.290591985463	1.78197454362567E-05	0.000169845505363	yes	yes
AHCYL2	2420.57403742485	0.258066510747361	0.060156138091611	4.2899447825982	1.78717547399011E-05	0.000170233547519	no	yes
ZNF704	1643.35841576648	0.334156850858719	0.077942295687116	4.2872338813335	1.80911788540568E-05	0.000172214765731	yes	yes
NIPA2	3417.1839412181	0.274158408264846	0.06396356933203	4.28616493932213	1.81784040732662E-05	0.00017282673248	no	yes
LMTK2	2406.67659796245	0.297014265573622	0.069304246842033	4.28565750451938	1.8219950638281E-05	0.000173003425437	no	yes
ASPH	14729.8237453842	0.257453090062921	0.060083297516533	4.28493609213239	1.82791725093321E-05	0.000173363023228	yes	yes
MPZL2	9094.04285767111	0.258044508334038	0.060229213877397	4.28437450402913	1.83254010472664E-05	0.000173676395208	yes	yes
SFT2D2	3179.55071548816	0.280397380342396	0.065455043637086	4.28381626169332	1.83714645384802E-05	0.000174003519252	yes	yes
NACC2	1970.91070617806	0.339053809722448	0.079199358629138	4.28101711416774	1.86041048275965E-05	0.00017609626611	yes	yes
BYSL	2591.17351645086	0.281583510094895	0.065814652797918	4.2784319011678	1.88214552714558E-05	0.000178041751089	yes	yes
SEC61A1	13540.3072438173	0.219082426790604	0.05121105036224	4.27803033214377	1.8855433253668E-05	0.000178179696002	yes	yes
RELCH	2217.21559307924	0.270560827161505	0.063274305794908	4.27599834976428	1.90282632104199E-05	0.000179210561449	yes	yes
RIOX1	648.168297500653	0.405720726015734	0.094901393257392	4.27518197667908	1.90981236999758E-05	0.000179756168666	yes	yes
ZNF845	835.835188861135	0.379892926276414	0.088863757978092	4.27500406149907	1.91133810401191E-05	0.000179787477462	yes	yes
MKKS	1753.40888975176	0.314891660886073	0.073718162874608	4.2715614253938	1.94109043320174E-05	0.000182472188009	yes	yes
DNAL1	626.444949483083	0.422945994010035	0.099043649627698	4.2702989601037	1.95211117693012E-05	0.000183279522275	yes	yes
CLDN1	2203.24895309766	0.304523817076382	0.071328985035728	4.26928571777449	1.96099939828206E-05	0.000183999376916	yes	yes
BCAP31	14515.2513858592	0.242619854185731	0.056849673364655	4.2677440313417	1.97459713150441E-05	0.000184814932762	yes	yes
COA1	2943.0156490406	0.259364571988634	0.060777669868814	4.26743197869321	1.97736035278999E-05	0.000184958678809	yes	yes
RBM26	4169.33943737952	0.306694835930323	0.071907307007982	4.26514145351433	1.9977559249764E-05	0.000186750521299	no	yes
RC3H1	1229.40513836136	0.3516210065401	0.082518139492463	4.26113589936447	2.03390501737892E-05	0.00019001187047	yes	yes
TULP4	2719.44734607619	0.276599391331544	0.064916692117683	4.26083619341101	2.03663468456703E-05	0.000190053235678	yes	yes
CNOT2	4687.7659331018	0.252827090897987	0.059357643699054	4.25938556759146	2.04989609467158E-05	0.000191150273828	no	yes
AHCTF1	3964.80278924666	0.261563387355238	0.061431417034978	4.2578113932535	2.06437997425098E-05	0.000192381829511	yes	no
TSTD2	1310.37822243612	0.319768711395177	0.075125781089145	4.25644441574238	2.07703644434421E-05	0.000193322187646	yes	yes
FAM89A	618.465810233606	0.397923317486012	0.093519928613978	4.25495745541596	2.09088768004616E-05	0.000194491274387	yes	yes
SLC16A2	934.158982304394	0.356544945595007	0.083798524515792	4.25478786953837	2.09247297046144E-05	0.000194518662504	no	yes
TLK1	3817.30605407768	0.275495571268313	0.0647597064604	4.2541201362112	2.09872607835263E-05	0.000194979674936	no	yes
FKBP1A	4444.75952339917	0.232497896379687	0.054656742083811	4.25378256214348	2.10189411746538E-05	0.000195153681184	no	yes
GNB4	2301.08356601855	0.381632027727888	0.089738599066496	4.25270766089294	2.11201212482399E-05	0.000195972356582	yes	no
EIF2A	6266.21359603304	0.244932036958006	0.057613089052423	4.25132623482725	2.12508353942555E-05	0.000196960413712	yes	yes
ZHX2	714.538608450345	0.396599140428862	0.093291796717586	4.25116842405179	2.12658167834086E-05	0.000196960413712	yes	yes
UBXN8	688.108511975746	0.392576144394821	0.092424551522404	4.24753096367104	2.16139300616291E-05	0.000199692775411	yes	yes
SDE2	2188.74332057978	0.28114266267858	0.066198334927518	4.24697483685063	2.16676283919887E-05	0.000199944575774	no	yes
CD3EAP	2136.05533921989	0.307125368501422	0.07238142805269	4.24315154818235	2.20402486320509E-05	0.000203055466341	yes	yes
KCNJ15	1799.72379769412	0.282462162440125	0.066569741070519	4.24310141361229	2.20451750569528E-05	0.000203055466341	yes	yes
KIF20B	4480.81616603364	0.302397740578317	0.071292538518633	4.24164641716727	2.21886063236915E-05	0.000204053555786	yes	yes
CYLD	1611.5902860211	0.302819077402397	0.071401047780725	4.24110131173936	2.22425703275617E-05	0.000204152143474	yes	yes
GNL2	4751.00033860673	0.244640284179607	0.057683602878785	4.24107149987997	2.22455252229741E-05	0.000204152143474	yes	yes
SLC22A23	457.126335004087	0.439006342684022	0.103540237542382	4.23995881315537	2.23560802355393E-05	0.000204792567215	no	yes
ADARB1	2738.55784875492	0.276184398195563	0.065203595443025	4.23572344928267	2.27817025635976E-05	0.000207904756854	no	yes
FAM172A	953.283557622442	0.34344721051271	0.081129814580054	4.2333045168471	2.30282354251709E-05	0.000209928904792	unknown	unknown
NIPBL	7795.38538884061	0.268970221363859	0.063584434859718	4.23012679057804	2.33559632833917E-05	0.000212787793662	no	yes
HIBCH	1546.60406050921	0.317915820371161	0.075172162764671	4.22916953136506	2.34555548016733E-05	0.000213566015291	yes	yes
CNN2	15024.3192400894	0.262361601370343	0.06204212764319	4.22876537824766	2.34977233643834E-05	0.000213691728049	yes	yes
ARFIP1	2243.58571818692	0.313710191981904	0.074182926888012	4.22887320765179	2.34864656004824E-05	0.000213691728049	no	yes
INPP5F	2118.86575390502	0.28276351383384	0.066902591148284	4.22649570039995	2.37358805126386E-05	0.000215727372403	yes	yes
LARGE2	1862.47020987243	0.296861502285085	0.070253186666322	4.22559482881643	2.38310441518728E-05	0.000216461726537	yes	yes
CCDC6	5553.86876154017	0.249302114939683	0.059016355448489	4.22428855603058	2.39696774260578E-05	0.000217589800683	no	yes
WNT5B	578.521182609663	0.44876464164365	0.106253761243999	4.2235177031815	2.40518468299453E-05	0.00021820426242	no	yes
WDR3	5658.40971297106	0.230931807006019	0.054706028936448	4.22132279559703	2.42872844852527E-05	0.000220207635324	no	yes
ATP6V1A	5192.17814132996	0.253305544460958	0.060033255641195	4.21942041549282	2.44931162758207E-05	0.000221940330223	yes	yes
ERGIC2	3384.87301401106	0.296742229094705	0.07034826057636	4.21818857585829	2.46272816629071E-05	0.000222716192645	yes	yes
XPOT	20528.1128771487	0.226227802324989	0.053627792444789	4.21848060514321	2.45954123134653E-05	0.000222716192645	yes	yes
ARID5B	1038.25721583374	0.399869342896935	0.094828017490254	4.21678480136984	2.47810255690879E-05	0.000223876063729	yes	yes
PDRG1	2535.8554681628	0.276942684866534	0.06569311657948	4.21570324695239	2.4900101631536E-05	0.00022454795421	no	yes
RAB18	4033.85752633949	0.263970012527264	0.062652952592641	4.21320945947356	2.51767383065662E-05	0.000226635764362	yes	yes
ZBTB18	810.797575555593	0.359818145363565	0.085423824520126	4.212152141219	2.52949073270342E-05	0.00022756355732	no	yes
CDKN1B	1211.74095497696	0.351226541792398	0.0833924178189	4.21173232505551	2.53419733928854E-05	0.000227850952898	yes	yes
CEP162	289.782834196088	0.563656704512153	0.133931768620978	4.20853625928946	2.57030288437755E-05	0.000230959416605	yes	yes
GOLM1	4215.21238708689	0.237472548330351	0.056429917098128	4.20827391820193	2.5732881469401E-05	0.000231089863446	yes	yes
FIGN	713.900500967785	0.423275661844017	0.100610719936212	4.20706324447709	2.58710756472979E-05	0.000232054308886	yes	yes
IRF9	148.418577893512	0.776756108349021	0.184630051975844	4.20709467411431	2.58674791566485E-05	0.000232054308886	yes	yes
FMR1	2606.04229147683	0.340158553793708	0.080863997004497	4.20655132561394	2.59297214779512E-05	0.000232441982719	yes	yes
MFSD14C	1410.43266084162	0.366333577895793	0.087149539917083	4.20350558642463	2.62812662657589E-05	0.000235313369791	yes	yes
SGO1	971.315011722712	0.336252870806015	0.080002834745747	4.20301195419691	2.63386673224313E-05	0.000235687279027	no	yes
ASXL1	10461.3389892591	0.21716626702694	0.051714487887197	4.1993312879872	2.67704407078239E-05	0.000239408766188	yes	yes
VWA8	2253.37311513718	0.265377710967884	0.063252525679339	4.19552750056541	2.7223725099331E-05	0.000243318098174	yes	yes
RABL3	1981.90915123689	0.28943520028085	0.069009265842427	4.19414982535442	2.73896909855551E-05	0.000244511406079	yes	yes
PIKFYVE	3561.11855214295	0.308137711922778	0.073503104134232	4.19217277354781	2.76295443638601E-05	0.000246215023075	yes	yes
NEPRO	2679.86007052477	0.279747785129348	0.066729275996313	4.19227963967129	2.7616528609219E-05	0.000246215023075	yes	yes
TRMT10C	1930.03862031038	0.333259337871853	0.079539690978008	4.18984954271441	2.79139480003197E-05	0.000248308903434	no	yes
CDK13	1867.477500834	0.272917469969887	0.065210784614621	4.18515850687521	2.84967181224879E-05	0.000252895786447	yes	yes
PHKB	3875.4535987794	0.257947091696067	0.061647731573183	4.18421059645726	2.86158739543608E-05	0.00025380376964	yes	yes
DOT1L	1914.74338107074	0.380072416921658	0.090838592634102	4.18404123071999	2.86372136635466E-05	0.000253843630998	no	yes
PHAX	1980.31229299908	0.281948852913525	0.067440077530792	4.18073144688771	2.90572880765625E-05	0.000257415798957	yes	yes
JMY	1592.26388680179	0.374394495005383	0.089557502747408	4.18049279535342	2.90878028085905E-05	0.000257534724161	no	yes
VPS50	1043.31521898101	0.356891435955285	0.085456854214829	4.17627631199835	2.96319850051696E-05	0.000262198697618	unknown	unknown
PTPN4	1707.17365823865	0.334007848950293	0.079995672173932	4.1753239878286	2.97562251808317E-05	0.000263143519513	no	yes
CCSAP	1708.79857011496	0.36429108780945	0.08727571954575	4.17402560191428	2.9926410409868E-05	0.000264338264048	no	yes
UBN2	1451.5033952078	0.355427825770578	0.085160336359682	4.1736310700958	2.997830644204E-05	0.000264641534725	yes	yes
DDX12P	489.332790033889	0.498414799320198	0.119454735524778	4.17241557758766	3.01387284248935E-05	0.000265901931285	unknown	unknown
PDCL	1871.96906108033	0.292656691694097	0.070157271947696	4.17143773652262	3.02683767652096E-05	0.000266889508177	yes	yes
BTBD10	2542.43359436872	0.258280073543046	0.061930638381812	4.17047329547465	3.03967675105958E-05	0.000267668208242	yes	yes
LDLRAD3	2143.57222732183	0.272556690300847	0.065357536166168	4.17024120382821	3.04277417691301E-05	0.000267668208242	no	yes
SNHG26	346.887708740869	0.551136865038297	0.132147339827504	4.17062398499819	3.03766729824553E-05	0.000267668208242	unknown	unknown
DPCD	1117.4743345817	0.340550221582072	0.081675825052568	4.1695351269839	3.05221572155382E-05	0.00026834211615	yes	yes
TOP1	19139.1070426874	0.212885842949203	0.05106189008192	4.16917279418496	3.05707157960753E-05	0.000268612312729	no	yes
NPAT	1435.44369894884	0.313199474474846	0.075128254329678	4.16886399490216	3.06121579386645E-05	0.000268819701619	no	yes
DHX29	2354.98595988244	0.276685335002824	0.066407839192457	4.16645592399056	3.09371674238211E-05	0.000271207134555	yes	yes
RALGAPA2	1730.52878015672	0.304556542758386	0.07309737801481	4.16644961870839	3.09380227155203E-05	0.000271207134555	yes	yes
EXOG	489.420779418192	0.428295095137115	0.102837718239438	4.16476660965883	3.11671227974327E-05	0.000273055369069	yes	yes
SNX1	4873.11189178574	0.222470731755389	0.053439884355607	4.16300922874369	3.14080668092064E-05	0.000274529094401	yes	yes
MAFB	383.030702511553	0.498766632631196	0.119864845091742	4.16107518638554	3.16752772134995E-05	0.000275904481116	no	yes
SERPINB8	1127.32011197708	0.335248553062644	0.080670818100584	4.15575992603223	3.24208122224436E-05	0.00028174695466	no	yes
TMEM164	3695.1404094426	0.238424242993284	0.057404181865613	4.15342985902057	3.27528638796431E-05	0.000284468533604	yes	yes
WAPL	4662.45272238501	0.23752719532339	0.057194978489034	4.15293792564206	3.28233798466272E-05	0.000284916768957	yes	yes
AC021092.1	65.4443921885297	1.04206447338514	0.250980196285063	4.15197887645909	3.29612691924774E-05	0.000285948972632	unknown	unknown
TMEM131	3085.22570148209	0.264795585529587	0.063834891097799	4.14813248641566	3.35198410007745E-05	0.000290126642183	yes	yes
ADAM22	358.409201627926	0.476738383838213	0.114932855885863	4.14797300705424	3.35431935853636E-05	0.000290162103409	yes	yes
RAB10	6610.36733969281	0.219070073621711	0.052845914028814	4.14544960850266	3.39147582050351E-05	0.000292704176055	yes	yes
TMX1	3238.09184050448	0.242387947201424	0.058475963218913	4.14508686747085	3.39684912836687E-05	0.000293000111708	no	yes
LSG1	2957.92781967223	0.244556105305877	0.059044093714854	4.14192326309434	3.44405582427273E-05	0.00029690204357	yes	yes
RSRP1	1548.17569165573	0.394942243974868	0.095380565266059	4.140699343448	3.46248553357693E-05	0.000298149682888	yes	yes
ZNF714	1599.02730373534	0.331664541264693	0.080140330205985	4.1385472259999	3.49511934704417E-05	0.000300718219425	yes	yes
KLHL28	733.584825828721	0.469891098218395	0.113650573116411	4.13452466919891	3.55690047049976E-05	0.000305380451559	yes	yes
FAM234B	1279.51712933886	0.308265579031436	0.074567359049732	4.1340552080682	3.56417797372128E-05	0.000305509658055	yes	yes
ANKEF1	899.85153189368	0.340251080128683	0.082303214062025	4.13411655919373	3.56322611693857E-05	0.000305509658055	yes	yes
ZNF221	91.0413471678747	0.893374632967102	0.216205334291	4.13206563980826	3.5951771363218E-05	0.000307991610388	yes	yes
FASTKD3	953.291135738323	0.386051445301892	0.093461549433944	4.13059111089039	3.61831654243618E-05	0.000309797795329	no	yes
OTUD6B	1391.04426565814	0.329803781315685	0.079868454103446	4.12933723355309	3.63810450403108E-05	0.000311138460677	yes	yes
ADSS2	4263.31864211902	0.234783742505282	0.056859776851627	4.12917101517895	3.64073536582489E-05	0.000311186847576	yes	yes
MIGA2	3310.08444905006	0.294607775868115	0.07135871320289	4.12854664335767	3.6506339084462E-05	0.000311856022485	yes	yes
MED30	1759.59550510186	0.296912795337792	0.071926479456192	4.12800400607168	3.65925741303593E-05	0.000312415580493	no	yes
RBM33	3802.32178402895	0.239020401646165	0.057969758788633	4.12319124041333	3.73659217830825E-05	0.000318657088483	yes	yes
SLC38A1	27350.8179798697	0.23231089456471	0.056345908673459	4.12294166575642	3.7406445344815E-05	0.000318822242591	yes	yes
SSB	9659.51733400434	0.227520810218013	0.055192959471033	4.12227958780549	3.75141495176207E-05	0.000319559479413	no	yes
FRAS1	771.511026192122	0.390468308740934	0.09473861179781	4.12153293500084	3.76359651844714E-05	0.000320235098456	no	yes
NME1	5847.88589700439	0.228775511116372	0.055568731162771	4.11698281262256	3.83864687438692E-05	0.000326436623872	yes	yes
TNFRSF10A	2376.9917611394	0.280542257662276	0.068149179755748	4.11659037816394	3.84518586320505E-05	0.000326624046069	yes	yes
YPEL2	601.451767456953	0.385650860521062	0.093715300567893	4.11513230159974	3.86957398946515E-05	0.000328510481393	yes	yes
CMTM6	8229.86920685407	0.248762530258268	0.060480248979074	4.11312014182249	3.90347104577803E-05	0.000331201605793	yes	yes
YTHDC1	2776.53535812427	0.264037228826661	0.064196504686553	4.11295334716204	3.90629349971986E-05	0.000331254568077	yes	yes
NCBP2	6494.57007731815	0.235887984873954	0.057383393514727	4.11073605839318	3.94399836411805E-05	0.000334075949123	yes	yes
SLC31A2	1012.70816804237	0.325640534981519	0.079224941665975	4.11032849168221	3.95096648633041E-05	0.000334478168441	yes	yes
ZNF131	2534.90367971665	0.287051387934319	0.069873566394798	4.1081542383629	3.98833730863107E-05	0.000337262934365	no	yes
ANKRD13C	1016.94008684473	0.317762244669362	0.077373870174704	4.10684180527457	4.01105736297316E-05	0.000338614136709	no	yes
BTF3L4	1359.32701392039	0.336374177312677	0.081918131652798	4.10622374468163	4.02179934769637E-05	0.000339046834375	no	yes
E2F6	410.154364151639	0.451993625737014	0.110076289544473	4.10618515220208	4.02247099546833E-05	0.000339046834375	no	yes
AC005519.1	78.882816211593	1.0418745371641	0.25380973125169	4.10494322666817	4.04414187711043E-05	0.000340643789526	unknown	unknown
ZNF415	161.93552181723	0.67255319644674	0.163868182563906	4.10423296288439	4.05658532088874E-05	0.000341501029053	yes	yes
TFAM	3976.22903134647	0.289848286793468	0.070667384941067	4.10158501032957	4.10329700752678E-05	0.000344679615585	yes	yes
EDIL3	238.511312004579	0.560907975111351	0.13676035055281	4.10139322430851	4.10669999136001E-05	0.000344679615585	no	yes
SIK1B	929.56894402655	0.418886452248155	0.102134638806046	4.10131623457956	4.10806682322087E-05	0.000344679615585	no	yes
CEP72	1130.55272279776	0.314405534210749	0.076702926028781	4.09900313441464	4.14933417219421E-05	0.000347754820027	no	yes
HOOK1	1260.23636284457	0.365639953999695	0.089199751646342	4.09911403620698	4.14734666089132E-05	0.000347754820027	no	yes
CLCN5	1083.66362857283	0.377370256561843	0.092127390919269	4.09617870208145	4.20025749844489E-05	0.000351631556911	no	yes
ZNF3	1112.75720006677	0.311199890044081	0.075993683593623	4.09507573956046	4.22030397702614E-05	0.000353113607051	yes	yes
DDIAS	1866.62075299487	0.289027691382628	0.07063314904789	4.09195533936431	4.27751044855613E-05	0.000357701470307	yes	yes
AKR1B10	251.838596679203	0.539087995340482	0.131857951595084	4.08839959076523	4.34359481256652E-05	0.000362623990197	yes	yes
RUNDC3A	321.245977919865	0.537809378251989	0.131715838441257	4.08310332771289	4.44382520377964E-05	0.000369966861855	yes	yes
EIF4B	17351.8411268869	0.197981297628752	0.048495319482051	4.08248259302687	4.45571503672076E-05	0.000370751904408	no	yes
SEC24B	2362.37502211532	0.274745538668664	0.067309706021288	4.08181159759885	4.46860152054592E-05	0.0003716189642	yes	yes
TMEM131L	865.750601816627	0.338669079808423	0.082998508453967	4.0804236861227	4.49536865604281E-05	0.00037358314265	yes	yes
LIN7C	2117.43326789623	0.324040494687817	0.079417757381455	4.08020202750634	4.49965760109792E-05	0.00037358314265	yes	yes
CD47	2648.41190446723	0.288551858485189	0.070719198209918	4.08024787878212	4.49877009152918E-05	0.00037358314265	yes	yes
PRICKLE2	587.960015710023	0.394918376930058	0.096820460603455	4.07887314797558	4.52545201434071E-05	0.000375311152472	yes	yes
LRRC58	4816.00354070807	0.391896414284655	0.09616470533602	4.07526246677808	4.59624770252672E-05	0.000380763367946	unknown	unknown
UBE2O	4201.51268645325	0.245868578461947	0.060339929237199	4.07472434207581	4.6068883753852E-05	0.000381435169938	yes	yes
MBD2	5140.83295067569	0.222408638039356	0.054586856147754	4.07439910877714	4.61333073608867E-05	0.000381758818573	no	yes
HNRNPD	12937.2542408138	0.223883367609776	0.054999843769483	4.07061824662853	4.68885333958782E-05	0.000387157977941	no	yes
STIM2	1954.12656214635	0.279689485104313	0.068714939499652	4.07028642011292	4.69553722919536E-05	0.000387497538372	yes	yes
SPTSSA	3350.1438419252	0.257324202565565	0.063257939193572	4.06785623822083	4.74476378878612E-05	0.000390917690176	yes	yes
SPG21	4111.5784254227	0.227405459168578	0.055931456636671	4.06578824946036	4.78703861658382E-05	0.000394185163461	no	yes
LPP	2531.21748878021	0.322720727997002	0.079394672005404	4.06476555473442	4.80807677119467E-05	0.000395701304561	yes	yes
SLC9B2	1003.94963913667	0.323744930081636	0.079673929658118	4.06337344562808	4.83685516394832E-05	0.000397852458873	no	yes
SRP19	849.266858863625	0.354999486724551	0.087390822005459	4.0622056021212	4.86112330755153E-05	0.00039963048075	yes	yes
ZNF283	468.362067269637	0.467942898915078	0.115217840175797	4.06137537555905	4.87844581944E-05	0.000400835878152	yes	yes
TCOF1	17552.2557785021	0.215635288931636	0.053098119121058	4.06107207752519	4.88478865391356E-05	0.000401138311857	yes	yes
GON4L	2281.49150367822	0.261083306384591	0.06435008342837	4.05723337834072	4.96574553944536E-05	0.000406899508069	yes	yes
ENTPD6	6017.41096167429	0.229397425487204	0.056578204157844	4.05451938430609	5.02374847412526E-05	0.000411428618242	no	yes
FRMD4B	1832.71358792552	0.300100405729223	0.074033791586932	4.05355985822825	5.04440849127354E-05	0.000412448136489	yes	yes
THAP2	331.075721837688	0.526342692210042	0.129868099255641	4.05290210010662	5.05861749307834E-05	0.000413161555573	no	yes
POLR3A	3353.35853251921	0.242218306112524	0.059766430836121	4.05274838607454	5.06194351364589E-05	0.000413209245976	yes	yes
TUT4	6092.77792562747	0.262128301093383	0.064745415543044	4.0486001811065	5.15248786370114E-05	0.000419237794914	yes	yes
DIPK1A	1071.26211808973	0.341327390093099	0.084306582278053	4.04864461196351	5.15150997421429E-05	0.000419237794914	yes	yes
TAP1	3175.02462125774	0.272854923841793	0.0674026835933	4.04813145850645	5.16281481584994E-05	0.0004196249	no	yes
PPP2R2D	1806.84583795348	0.272031963020743	0.067199083333405	4.0481499081032	5.16240796155212E-05	0.0004196249	yes	yes
FBXW7	1719.29716740671	0.321654785151059	0.079514850302884	4.04521650893923	5.22747896307008E-05	0.000424651646871	no	yes
SEC23A	6347.36673415978	0.209084868289201	0.051689214509768	4.04503860761297	5.23145020717432E-05	0.000424745275711	yes	yes
AC122688.3	138.027191288782	0.713952673169394	0.176547231905001	4.04397545895009	5.25524225039345E-05	0.000425759384254	unknown	unknown
LIN9	1201.79979433974	0.308218837674881	0.076278865551909	4.0406846043762	5.32953937654659E-05	0.000430852086187	no	yes
PHLDB2	3751.71397775028	0.267187981553804	0.066169109429067	4.03795644008518	5.39188619749554E-05	0.000434958956692	unknown	unknown
PDE7A	2169.02048551657	0.28481012686235	0.070529322846673	4.03818036763962	5.386742854635E-05	0.000434958956692	no	yes
CYCS	4604.87842889062	0.281454065623318	0.069754000545668	4.03495230985425	5.46133890044787E-05	0.000440090459309	yes	yes
ZNF670	340.775392809378	0.527533929947415	0.130768577659172	4.03410314152342	5.48112401260995E-05	0.00044121291531	no	yes
DBF4	1332.47405363069	0.314444076951193	0.077968247346785	4.03297608515707	5.50748864059283E-05	0.000442671776884	yes	yes
PICALM	8091.93148485287	0.217795144883457	0.054003905943858	4.03295171112022	5.50806013443772E-05	0.000442671776884	yes	yes
BAIAP2-DT	371.56245042587	0.488821393785772	0.121239857777712	4.03185390304567	5.53385857925381E-05	0.000444508075324	unknown	unknown
SYNE2	5211.7777943734	0.311189866093159	0.077259325025325	4.02786156869936	5.62864665864851E-05	0.000451159981379	no	yes
CDK17	2195.5023192419	0.263983133741843	0.065552683771205	4.02703777412392	5.64839609660447E-05	0.000452502290163	yes	yes
GINS1	1935.52847672561	0.279129332316576	0.069319245568251	4.02672201678464	5.65598336821574E-05	0.000452847565407	yes	yes
PLEKHG1	1043.9563396091	0.324918839997272	0.080714350574358	4.02553991558093	5.68447365616575E-05	0.000454426172545	no	yes
ZNF431	1022.35577031987	0.376116503385587	0.093451378818859	4.02472930992953	5.70408889214595E-05	0.00045575246827	no	yes
DDX55	2738.17908781574	0.246040669776329	0.061136908760136	4.02442116826098	5.71156218420398E-05	0.000456012027455	no	yes
GNA12	4247.52535081677	0.230979768349689	0.057396360685175	4.02429292715329	5.714675119686E-05	0.000456012027455	yes	yes
PSAP	54987.5852469062	0.204161391093917	0.050733142862257	4.02422124030886	5.71641595236282E-05	0.000456012027455	yes	yes
ATRX	4968.21969196501	0.257907504505543	0.064128214849775	4.02174776125781	5.77679013167236E-05	0.000460584394149	yes	yes
MAP3K21	2164.48008714925	0.300302496204049	0.074674824348254	4.02146906705205	5.78363039964447E-05	0.000460642317612	yes	yes
CNTNAP2	649.500930833018	0.384221567858884	0.095541080664811	4.02153257201325	5.78207105996841E-05	0.000460642317612	no	yes
ZNF26	728.443006317741	0.372361144070299	0.0926012396406	4.02112483067711	5.79208992350381E-05	0.000461072388047	yes	yes
BTG2	5220.99987198391	0.227697858921618	0.056628976896695	4.02087184688136	5.79831440715823E-05	0.000461324180578	yes	yes
ZNF264	839.41006628659	0.395552851510365	0.098408320612507	4.01950616623056	5.83202554949995E-05	0.000463761440662	yes	yes
GCH1	897.320366840881	0.359232699125782	0.089393151924612	4.01857067786057	5.85522464244475E-05	0.000465169714084	no	yes
NBPF14	195.243374177025	0.641018338062653	0.159515107194327	4.01854312947139	5.85590913542121E-05	0.000465169714084	yes	yes
NR1D2	1106.88368619604	0.314855343607719	0.078367738621716	4.01766529371909	5.87776038475966E-05	0.000466413750595	yes	yes
TRIO	9222.72372314734	0.232999365493732	0.057998952692812	4.01730298006933	5.8868016560461E-05	0.000466639737796	yes	yes
ZGPAT	326.487381043091	0.504708808528657	0.125633655559287	4.01730576318765	5.88673215520157E-05	0.000466639737796	yes	yes
MFSD4B	520.541310396201	0.416431168705558	0.10368771503659	4.01620547389443	5.91426955753032E-05	0.000468324371847	yes	yes
TMEM127	2716.59038895826	0.254647315901121	0.063420979446243	4.01519052724448	5.93977917649006E-05	0.000469850563835	no	yes
UTP20	3713.20698742983	0.24471034632047	0.060974180526492	4.01334374988685	5.9864634840455E-05	0.000472798837742	yes	yes
MFGE8	2222.02916797696	0.252667865733916	0.062994274706628	4.01096555060953	6.04709342198916E-05	0.000477337091545	yes	yes
RPS6KA5	744.053091698528	0.359059858979985	0.089563381530711	4.00900293002966	6.09756600809703E-05	0.000481069226052	no	yes
STC1	86.9349349672068	0.946920767189663	0.236328234881455	4.00680336678624	6.15460597183104E-05	0.000485061492623	yes	yes
CC2D2A	703.523850614839	0.365944584378699	0.091351878677915	4.00587913105687	6.17872404359249E-05	0.000486453461927	yes	yes
MRTO4	4966.97491347003	0.233744967980329	0.058364269948939	4.00493261005103	6.20351637689975E-05	0.000488150330462	yes	yes
BAHD1	2012.71303150028	0.280105864113138	0.069944578142899	4.0046830154708	6.21006971128278E-05	0.000488410962836	yes	yes
KDM3B	5990.23374864825	0.224584435410431	0.056141122448283	4.00035527642537	6.32474577567315E-05	0.000497170548219	no	yes
FAM222B	1780.60379228047	0.29638538840631	0.074095938361124	4.00002206547147	6.33365778728142E-05	0.00049761151823	yes	yes
FANCD2	3485.97729828302	0.250603163694563	0.062681199446426	3.99805948047878	6.38639047083452E-05	0.000501493058911	no	yes
LZTFL1	1053.62651742285	0.330670920861194	0.08274151132305	3.99643317572657	6.43040223991345E-05	0.000504423380288	yes	yes
NAA40	1823.58350650522	0.261834633326558	0.06556011210097	3.99381003075931	6.50199643929317E-05	0.000509244201371	no	yes
CEP85L	523.941958050319	0.432935226600956	0.108420397280745	3.99311603221585	6.52106375220523E-05	0.000510472258088	no	yes
FZD6	6190.1628067399	0.219634955159101	0.055005926299974	3.99293257896113	6.52611288848099E-05	0.000510602259172	yes	yes
MRPL54	1633.8837949023	0.303138051547387	0.075952381197621	3.99115928648307	6.57510986931597E-05	0.000514168814845	yes	yes
SACM1L	2446.09423935117	0.262329390701776	0.065743854346947	3.99017358059654	6.60249576613569E-05	0.000516042576244	yes	yes
RAPGEF5	1218.22426609444	0.327060671453435	0.082049868291089	3.98612061500354	6.71623797199565E-05	0.000524116986018	yes	yes
TSPAN7	95.9699846561223	0.868691733866639	0.217998205613317	3.98485726716263	6.75206989737294E-05	0.000526640482834	yes	yes
DHX40	2885.36517769539	0.235270200254575	0.059047116871281	3.98444856786912	6.76370037648958E-05	0.00052727470757	yes	yes
MYCBPAP	43.5024672475543	1.3180086562776	0.330806557691334	3.98422771747893	6.76999306968977E-05	0.000527492376252	yes	yes
WDR36	4146.66408185677	0.275033188109878	0.069088004719585	3.98091085748077	6.86516931736166E-05	0.000532807262159	no	yes
KIAA0232	2320.53139856115	0.265485298641846	0.066687002319914	3.98106511623134	6.86071498332368E-05	0.000532807262159	no	yes
CSNK2A2	6670.3154573273	0.222391791879449	0.055878895058006	3.97988885872905	6.89474946692464E-05	0.000534724548209	no	yes
ISCA1	748.808856351066	0.351048303766464	0.088293677002513	3.9759166871765	7.01086684482222E-05	0.000542891842161	yes	yes
SMCR8	4264.65753411078	0.271084787277926	0.068209212084842	3.97431342471366	7.05825661735679E-05	0.000546280785655	no	yes
BMERB1	415.520900576291	0.450638690478188	0.113443003957429	3.97237973923273	7.11581631583086E-05	0.000550452957204	no	yes
TRNT1	1167.18461310982	0.34399068966737	0.086635606596737	3.97054632823828	7.17080101944571E-05	0.00055442175763	no	yes
BRD9	3331.83010003621	0.248435334034767	0.06257837086129	3.96998724344303	7.18764799254855E-05	0.000555439321024	no	yes
GTF3C6	1435.24313650509	0.316902523329461	0.079958079637543	3.96335835935541	7.39027178298864E-05	0.000570512323247	yes	yes
AC092718.4	223.022360224628	0.558279269096445	0.141005709529934	3.95926711732144	7.51801136209201E-05	0.000579779494449	unknown	unknown
IGSF3	3667.92739810041	0.241498822744232	0.061009401388949	3.95838702308553	7.54576182187981E-05	0.000581621917616	no	yes
H4C8	65.5662242249397	1.0144152030168	0.256294526595394	3.95800572291672	7.55781473722658E-05	0.000582253120017	yes	yes
GPR155	596.900568973765	0.38369410526196	0.096953236973687	3.95751722416544	7.57328280806906E-05	0.00058284881836	yes	yes
FBXO28	2985.05407209741	0.327273026388914	0.082700005720508	3.95735191959916	7.57852387077014E-05	0.000582954447211	yes	yes
POLDIP3	7555.01630818571	0.228822485826094	0.05783385997176	3.95654874044076	7.6040379154061E-05	0.000584618608915	no	yes
NIPAL4	4533.38363100375	0.225959598836195	0.05711372467674	3.95630997829526	7.61163815733541E-05	0.000584904515007	no	yes
WDTC1	4510.35246683032	0.255022340280319	0.064470356232255	3.95565272451108	7.63259688368628E-05	0.000586216118452	no	yes
PIAS1	2580.2298226012	0.240537981545808	0.060855278676625	3.95262312122485	7.72991333324797E-05	0.000593387998058	yes	yes
TMA7	824.097107146061	0.357748919164534	0.090524354239551	3.95196322768387	7.75126536609954E-05	0.000594489992134	no	yes
RELT	893.34353086824	0.340265112370928	0.086123311201109	3.95090606277742	7.78558808945988E-05	0.000596632056758	no	yes
MPP7	1207.33265041472	0.296879634915602	0.075143580632295	3.95083162683374	7.78801019074125E-05	0.000596632056758	no	yes
RAD54L2	2970.45428669903	0.276586483957114	0.070012547408022	3.95052735826355	7.79791831872948E-05	0.000597087556631	yes	yes
IPPK	1558.39165095303	0.27397732653725	0.069365426046535	3.94976780440227	7.82270428120067E-05	0.000598132378432	yes	yes
TANC2	4051.0219311955	0.282957612933008	0.071639475692528	3.9497443301713	7.82347148377714E-05	0.000598132378432	no	yes
CDON	120.214105858441	0.765838590287408	0.193997719139244	3.94766801220853	7.89161340691437E-05	0.000602730473537	unknown	unknown
ROCK1	4858.00914195378	0.227069173305948	0.057518888144779	3.94773231246057	7.88949476749153E-05	0.000602730473537	no	yes
CYB5R4	1505.37193892625	0.28076367426345	0.071172480417963	3.94483475375112	7.98550270848214E-05	0.000609592402807	no	yes
LRATD1	8021.22977633404	0.235558957273211	0.059719490495379	3.94442342557221	7.99922087521346E-05	0.000610330427183	yes	yes
MFN1	3340.00936060537	0.23117962668838	0.058629157471337	3.94308287308068	8.0440842872889E-05	0.000613421332544	yes	yes
TADA2B	1002.07686503495	0.315591121625802	0.080038935754969	3.9429699889058	8.04787294736747E-05	0.000613421332544	no	yes
PHF20L1	5178.02683705179	0.252040949538112	0.063925415071652	3.94273465812633	8.05577662947956E-05	0.000613713336854	no	yes
RPUSD4	2185.04102962343	0.261182625822641	0.066256992324018	3.94196320511161	8.08173768144018E-05	0.000615380015774	yes	yes
DEPDC1B	2106.74403251177	0.243323713758642	0.061731331742325	3.94165664162744	8.09207614239692E-05	0.00061554515593	yes	yes
HASPIN	1080.20715558506	0.307753546266717	0.078076253995679	3.94170481442092	8.09045074918202E-05	0.00061554515593	no	yes
U2AF2	11191.4920729602	0.2207569877609	0.056029097043819	3.94004186053995	8.14673923069533E-05	0.00061939058258	no	yes
RTEL1-TNFRSF6B	308.631564698431	0.574972430987465	0.145981715296972	3.93866060429414	8.1937738827783E-05	0.000622472227679	unknown	unknown
FERMT2	1274.35633534644	0.303504884728361	0.077060207332671	3.93854228055892	8.19781496513985E-05	0.000622472227679	yes	yes
AL133243.2	50.3443117036555	1.17765390762341	0.299048350418114	3.93800502820656	8.21618732279139E-05	0.000623412521486	unknown	unknown
HMGB1	2961.22670071114	0.284384164255328	0.072240457603468	3.93663292965736	8.26328559112557E-05	0.00062667061184	no	yes
PDHX	2895.03752766779	0.239295259732994	0.060824592477431	3.93418599264407	8.34791238736933E-05	0.000632451944521	yes	yes
FRRS1	789.159411733156	0.332007829553708	0.084397572517724	3.93385520044412	8.35941541480314E-05	0.00063300518033	yes	yes
SIK3	1185.26183725128	0.29912419541936	0.076047675868766	3.93337721373041	8.37606347450689E-05	0.00063394726518	yes	yes
ZNF202	1092.27869055941	0.303415903594219	0.077151338877711	3.93273672249745	8.39842061950932E-05	0.000635320282708	yes	yes
RAB7A	14743.0837342185	0.198333955949563	0.050440678567067	3.93202394543237	8.42336728819984E-05	0.000636249231408	yes	yes
PTEN	2160.39105122048	0.308821207909705	0.078554161680701	3.93131568464786	8.44822524100806E-05	0.000637807145074	no	yes
IER3IP1	1265.90031597195	0.457539359325962	0.116410942714751	3.93038101621682	8.48113557888255E-05	0.000639330825604	yes	yes
LYSMD3	1152.19409602641	0.369379798751954	0.094023286892897	3.92859908389205	8.54421460652906E-05	0.000643442128465	yes	yes
HMGXB3	5836.45503887004	0.219865048599161	0.05597617283099	3.92783281670582	8.57147595320788E-05	0.000645172683011	yes	yes
C1orf198	2068.66141704061	0.254070143932604	0.064693166670139	3.92731036382979	8.59011026291484E-05	0.000645990554234	yes	yes
RCE1	896.139619619816	0.31718665433894	0.080777361954921	3.92667755745665	8.61273180808461E-05	0.00064730800806	yes	yes
KIF18A	1366.86033095806	0.310645820913541	0.079137228256874	3.92540688821206	8.65832575844536E-05	0.000649439078417	yes	yes
HSPA9	19721.6272805021	0.198656618643815	0.050617248671109	3.924682274507	8.68442823920128E-05	0.000650749125492	yes	yes
PPT1	9441.67919432358	0.218401738616306	0.055675874394481	3.92273567306481	8.75491855470001E-05	0.000655705107857	no	yes
OXR1	3109.7922599166	0.284801771848623	0.072646649178957	3.92037038276943	8.84129794849074E-05	0.000661516975103	no	yes
SPART	2290.71466568203	0.251106801555104	0.064079091311174	3.91870103675012	8.90274572394926E-05	0.000665453746598	yes	yes
PCLAF	539.807804128202	0.410328262085147	0.104726547665955	3.91809212878825	8.92525956530703E-05	0.000666475403318	no	yes
CFDP1	1521.11447223867	0.264751314618277	0.067592689571195	3.91686314448866	8.97086411812246E-05	0.00066954904109	yes	yes
PRRC2C	16665.6989813088	0.227901843947087	0.058263102806822	3.91159812931214	9.16873880626191E-05	0.000683640401146	yes	yes
ISCU	4286.8404731845	0.211234061896338	0.054013081446696	3.91079450086176	9.19930173961763E-05	0.000684902558865	yes	yes
ZCCHC3	953.804884423959	0.324836071106103	0.083066462992992	3.91055619081205	9.20838343228749E-05	0.000685240147857	yes	yes
SPRED2	2407.54228913241	0.251137447784987	0.064223632146892	3.91035884128427	9.21591058070183E-05	0.000685413828748	no	yes
VPS13B	1798.15427007662	0.26904118612865	0.068806876831088	3.91009152746623	9.22611551845184E-05	0.000685544056941	no	yes
SNX3	4689.23019020653	0.235447308556866	0.060259786752202	3.90720447659506	9.33701342200457E-05	0.000693100764809	yes	yes
PNPT1	4230.26433507284	0.240295410690783	0.061521330067378	3.90588776978023	9.38800791356529E-05	0.000695857802506	no	yes
NSMAF	2674.12983342436	0.26261655532372	0.067254900334466	3.90479435725423	9.43055425950576E-05	0.000698324433103	yes	yes
UBR3	3232.78350872867	0.249264039450966	0.063835055703919	3.904814317185	9.42977595919053E-05	0.000698324433103	no	yes
VAV2	5310.72842126321	0.221880556432961	0.056850260828137	3.90289425590715	9.50492356489897E-05	0.000703140369168	no	yes
AKAP11	3408.8913659447	0.275140693564058	0.070499020572735	3.90275909266271	9.51023485140332E-05	0.00070318807152	unknown	unknown
SNAI2	6930.14470260607	0.202552814872735	0.051955336371833	3.89859500520041	9.67524398335136E-05	0.00071468750777	yes	yes
TRIP13	4304.89164117554	0.228153929567756	0.058553292841185	3.89651748854808	9.75857639583021E-05	0.000719784570283	no	yes
PAFAH1B1	9216.67219882739	0.202052237633918	0.05186233017075	3.89593442810391	9.78208535368515E-05	0.000721165578252	no	yes
CENPT	2018.42278991781	0.280409965443624	0.072018718486199	3.89357060688826	9.87794338856934E-05	0.00072752066922	yes	yes
AC007406.5	203.766649099112	0.603116212712582	0.154954577058521	3.89221295789672	9.9333991995936E-05	0.000730778277415	unknown	unknown
SAA2	188.606656388125	0.625588923327478	0.160781182255121	3.89093371844236	9.98592104986439E-05	0.00073403826488	yes	yes
RRP1B	8395.82468267226	0.214799462359479	0.055235214512129	3.88881376232026	0.000100735378964	0.000740117711171	yes	yes
DDX39B	4618.68192777879	0.354581475743658	0.091228528163599	3.88673897169305	0.00010159990329	0.000746105722551	yes	yes
CREBBP	2077.44309681835	0.306303243681042	0.078815921639315	3.88631176683787	0.00010177877842	0.000747055242088	yes	yes
CSTF1	3176.61907284361	0.239577126935933	0.061673408981531	3.88460976768247	0.000102494378707	0.000751941476505	yes	yes
ARHGAP25	545.567748549642	0.373836086617163	0.096317049911331	3.88130748357963	0.00010389638021	0.000760376179397	no	yes
LIG4	914.133014119899	0.33177276085901	0.085484825574504	3.88107197539822	0.000103997054731	0.000760743503759	no	yes
DNAJC21	5944.77890629995	0.20852189933639	0.053753416717985	3.87923060650063	0.000104787379082	0.000766152845893	yes	yes
TMED7	2201.26412571912	0.743022601291733	0.191557326552303	3.87885242848625	0.00010495039494	0.000766972600073	no	yes
USP21	2115.73076387514	0.25850611583968	0.066668681299411	3.87747456228694	0.000105546358985	0.000770953991052	no	yes
AC104083.1	54.8063787978801	1.15941669895839	0.29912758906278	3.87599386131868	0.000106190361103	0.000774906804581	unknown	unknown
CHN1	272.550206534159	0.505804813348791	0.130520178966965	3.87529972263379	0.000106493538152	0.000776400792504	yes	yes
RALA	2144.49015143822	0.274709571382976	0.07089681919955	3.87477991938913	0.000106721105821	0.000776989224111	no	yes
SRP9	5613.25680708669	0.358414232903266	0.092542553841542	3.87296673827445	0.000107518506004	0.000782319844528	no	yes
IFFO2	4708.5454287941	0.224130406144828	0.057872200690385	3.87285092792514	0.000107569627571	0.000782319844528	yes	yes
OXTR	88.9146775211441	0.857491757038739	0.221440866066658	3.87232841105588	0.00010780056481	0.0007836211824	no	yes
BUD23	4300.10190171708	0.214427349630424	0.055376992129865	3.87213789307244	0.000107884884528	0.000783855990817	yes	yes
MACF1	9684.60913997443	0.278296723761167	0.071884311992635	3.87145283924648	0.000108188591077	0.000785305336673	no	yes
CPNE8	1972.72557984688	0.282033611324754	0.072848988764506	3.8714828593773	0.000108175265297	0.000785305336673	yes	yes
GMEB1	535.225506233034	0.37698749084336	0.09739841348588	3.87057116590522	0.000108580652705	0.000787771716714	yes	yes
C1orf216	759.92733932329	0.327789662482684	0.084752771901413	3.86759813430029	0.000109912601636	0.000796668106807	yes	yes
COG2	2162.74499612256	0.266437470404215	0.068894009216735	3.8673532493373	0.00011002299703	0.000797084876077	yes	yes
DMD	1091.13896383195	0.319911517683784	0.082733781330722	3.86675808283152	0.000110291737354	0.00079850385174	no	yes
ASB13	1816.36662886919	0.292892729457637	0.075753229208615	3.86640586173623	0.000110451070141	0.000799033689851	yes	yes
ERI1	1445.61892281565	0.333943826529078	0.086383170114228	3.86584361383696	0.000110705861936	0.000800492626447	no	yes
PDCL3	817.829449604852	0.350588994645294	0.090720328168217	3.8645031573874	0.000111315550203	0.000804515120387	yes	yes
RIN2	1784.31882090832	0.269850569021729	0.069872442693398	3.86204573104509	0.000112441511677	0.000811874048617	no	yes
SNX18	1196.64983184851	0.32536354086929	0.084296717698583	3.85974151487943	0.000113507026175	0.000818391089681	no	yes
CCDC82	1410.87208985498	0.314816461411765	0.081607371776459	3.85769636441813	0.000114460714639	0.000824084332965	no	yes
AMN1	326.386927288848	0.455162890103362	0.118090767213628	3.85434781095091	0.000116038537069	0.000834646642046	no	yes
ITFG2	1136.25650286268	0.306643036371601	0.079589893209825	3.85278863942173	0.00011678018985	0.000839180105318	yes	yes
LSM3	3173.26849850677	0.256731780524473	0.066650743056031	3.85189674942779	0.000117206443703	0.000841841706463	yes	yes
RAN	21934.0551050212	0.205394696933777	0.053332789953295	3.85118980487699	0.000117545349994	0.000843873691783	yes	yes
ZZEF1	4143.35260923901	0.223556076766726	0.058067135434546	3.84995876055776	0.000118137714268	0.000847318998718	no	yes
JPH1	867.598563167279	0.323920952701163	0.084152033921273	3.84923498110813	0.000118487301427	0.000849422048147	no	yes
STK17B	2477.20456221611	0.297981548645399	0.0775012726213	3.84486007218807	0.000120621248385	0.000864308888211	no	yes
CORO1C	10274.6721872016	0.192558893886117	0.050086446796686	3.84453093004911	0.000120783250911	0.000865058368812	yes	yes
SDHD	1703.87496628562	0.379233554626392	0.098661138823782	3.84379867440754	0.00012114440056	0.000866820974374	yes	yes
MSL1	7518.65887876068	0.235185676180736	0.061230938428673	3.84096148476807	0.000122553344159	0.000875782750641	yes	yes
ZNF277	1260.09884005136	0.293004291785483	0.076285245106413	3.84090385207207	0.000122582123911	0.000875782750641	no	yes
NEO1	2142.73549328898	0.271894856661641	0.070852599094918	3.83747188014086	0.000124307463573	0.000886926689671	yes	yes
TUBGCP3	2750.52726233381	0.233433659720043	0.060828555008223	3.8375670717229	0.000124259301224	0.000886926689671	no	yes
PLK4	2252.03122829653	0.265522659670132	0.06921917366655	3.83596979861733	0.000125069777863	0.00089109999178	no	yes
ZNF30	537.112726923164	0.379087007509309	0.098873442814665	3.83406298716526	0.000126043843183	0.0008967680231	yes	yes
SLC44A5	1083.99468604077	0.35581371852994	0.092905790464202	3.82983360619532	0.000128229936092	0.000911890942408	no	yes
TOPORS	1420.81605675004	0.27239009708649	0.071155055106061	3.82812010587968	0.00012912574511	0.00091739549885	no	yes
TXNL1	3668.55103145289	0.226806814247431	0.059285251402759	3.82568697746768	0.000130407909751	0.000925632026394	yes	yes
SLC6A6	4089.3803072196	0.212834335042104	0.055639079172446	3.82526702827798	0.000130630417205	0.000926414655278	yes	yes
HNMT	493.167158132278	0.385498176746377	0.100777333766016	3.82524683220357	0.00013064112698	0.000926414655278	yes	yes
PFKFB3	2177.54804135883	0.244074523775181	0.063808380783865	3.82511702658502	0.000130709981346	0.000926466937393	yes	yes
IPO8	5656.9178869769	0.211474954194876	0.055289740577876	3.82484981815046	0.000130851827618	0.000927036290729	no	yes
RIOK1	2246.47276334697	0.242693307431061	0.063462867023321	3.82417811886562	0.000131209036739	0.000928693741014	yes	yes
ATG12	1508.49209191261	0.29156821838281	0.076243308701045	3.82418107700531	0.00013120746159	0.000928693741014	yes	yes
TRPV6	379.651764922802	0.471395338768358	0.123285019740919	3.82362220291636	0.000131505367123	0.000930354167688	yes	yes
ZNF697	1323.69322032857	0.317289927705564	0.082997345579643	3.82289247312249	0.000131895306082	0.000932674972949	yes	yes
TMEM138	2326.79863249454	0.237993619526867	0.062262386910867	3.82243006307437	0.000132142963524	0.000933550078458	yes	yes
ALOX12P2	215.999792526437	0.599407620834291	0.15683820074386	3.82182158422751	0.000132469520154	0.00093541855633	unknown	unknown
MRPS35	5605.51165834711	0.203429365070736	0.053263755929797	3.81928314140782	0.000133840064822	0.000944649675822	no	yes
FBXL6	914.254615006598	0.330133497947042	0.08644119266732	3.81916870603118	0.000133902163883	0.000944649675822	yes	yes
AGO2	5179.82754055036	0.245246226378952	0.064217276849298	3.8190069465961	0.000133989989945	0.000944826934247	yes	yes
PIGW	1395.93746693895	0.274487716877692	0.071889318289773	3.81819891198968	0.000134429519525	0.000947482895097	no	yes
CBLL1	1543.86726361143	0.289145653492194	0.075807316589539	3.81421829053498	0.000136614674578	0.000961535044938	no	yes
SOCS7	2775.55401912867	0.234123734254846	0.061396319970873	3.81331868694924	0.000137113124709	0.000964142639401	yes	yes
PEBP1	12986.7301786269	0.199467559500776	0.052311275923227	3.8130891663495	0.000137240570951	0.00096450358204	no	yes
TTC28-AS1	408.454817214675	0.430224820017181	0.112834257633008	3.81289183836774	0.000137350230756	0.00096450358204	unknown	unknown
UBP1	5649.89262671659	0.229240961632222	0.060138504830149	3.81188328974382	0.000137911995187	0.000967953356069	yes	yes
EPAS1	14682.4135408068	0.204055510872926	0.053574259897552	3.80883490062455	0.000139623142754	0.00097905125089	no	yes
UBE3A	4823.00916189542	0.235187808717152	0.061751278159715	3.8086306182822	0.000139738524297	0.000979404568667	unknown	unknown
MICU2	1721.52651529968	0.286845909934409	0.075319403646334	3.80839326983136	0.000139872694835	0.000979889185714	no	yes
TNFAIP3	689.560373319651	0.341964505104486	0.089804727328321	3.80786752855766	0.000140170322938	0.000981517935107	yes	yes
DSTN	11718.4067082227	0.191738080695131	0.050379065129585	3.80590787466862	0.000141284969053	0.000987487568954	no	yes
SART1	4073.27159900854	0.259307311675652	0.068188068280844	3.80282530673329	0.000143055234805	0.000998471205777	yes	yes
ZNF595	383.405756992149	0.429482774109022	0.113037931839833	3.79945711248123	0.000145013403713	0.001011201749448	no	yes
USP42	940.681960762506	0.298428695781601	0.078557723675304	3.79884601818493	0.000145371370106	0.001013229036134	no	yes
POGZ	2866.47534916686	0.234416470235601	0.061711775025323	3.79856956212017	0.000145533585564	0.001013422181546	yes	yes
MORF4L1P1	372.484309080769	0.434352785580881	0.114396920262462	3.79689229906137	0.000146521409028	0.001019829613229	unknown	unknown
CHD8	6305.05083209671	0.220422662574962	0.058067559510693	3.79596911653176	0.000147067807392	0.001023160105999	no	yes
NUDT5	5346.51708214765	0.212922214059318	0.056122060387253	3.79391299232624	0.000148291655695	0.001031198412399	yes	yes
GTF2H1	2880.76725879191	0.239442501145611	0.063118192798842	3.79355761830373	0.000148504151242	0.00103181088895	yes	yes
CDKN2D	382.635815676648	0.423428495304928	0.111630809890162	3.79311496280961	0.000148769237621	0.001033089235811	no	yes
BORA	1201.37602001806	0.304807108416118	0.080369378605494	3.79257764219273	0.000149091613283	0.001034850999799	yes	yes
TGFB2	630.093374511039	0.354359799525425	0.093464441653043	3.79138625618579	0.000149808755224	0.001039349968911	no	yes
SNRPD3	1396.77471477621	0.266008984215072	0.070170563464862	3.79089138066104	0.000150107593803	0.001040465193662	no	yes
ANKFY1	4445.37648446649	0.221903190918231	0.058568675781324	3.78876913227038	0.000151395523233	0.001047946320444	yes	yes
GBF1	5968.18893571044	0.221931250505119	0.058620646064232	3.78588885325391	0.000153160125393	0.001059673980505	yes	yes
COQ8A	4449.79761160867	0.263937900525325	0.069722490502983	3.78554894728025	0.000153369641208	0.001060599262302	yes	yes
ARID4A	717.315317724141	0.357566378003372	0.09446621477616	3.78512443682256	0.000153631685549	0.001061199422676	yes	yes
RABGGTB	6808.48282782022	0.252437032078662	0.066692744334043	3.78507489231937	0.000153662296123	0.001061199422676	yes	yes
CDKN2B	1843.53713392724	0.280663030547609	0.074157504071793	3.78468819926698	0.000153901407889	0.00106236386417	yes	yes
EXOC4	4320.02942225442	0.231767614763347	0.061245307999228	3.78425094647687	0.000154172205185	0.001063745860773	no	yes
ASB3	1075.95757321363	0.28983725132724	0.076606605817725	3.78344985048507	0.000154669500051	0.00106668864818	no	yes
CABLES2	404.35359596412	0.415819637754956	0.109940891088008	3.7822109102435	0.000155441568788	0.001071522872859	yes	yes
EPGN	455.292464813179	0.400153610015465	0.105824003142927	3.78131235004418	0.000156003791224	0.001074415507289	yes	yes
RAP2B	2732.44369356619	0.252883797641105	0.066881859405708	3.78105214011921	0.000156166959671	0.001074557038942	yes	yes
MAP3K3	2440.47084401781	0.237752273727397	0.062917675595321	3.77878348934233	0.000157596371021	0.001083403154616	yes	yes
PTK7	31104.2324048636	0.203882995659399	0.053969886268334	3.77771771920568	0.000158272124741	0.001087552506942	no	yes
SMYD3	811.025958605432	0.329493356779143	0.087240272883309	3.77684922214616	0.000158824812568	0.001090355854484	no	yes
MAP3K9	5229.95081105393	0.23300606453195	0.06174354774228	3.77377188470811	0.000160797800328	0.001102895791146	no	yes
SLC1A1	238.232633822741	0.514801089911853	0.136426947732943	3.77345603978167	0.000161001599319	0.001103508960639	yes	yes
ARMC10	1013.44586551599	0.291036783141143	0.077128396245426	3.77340638868013	0.000161033658799	0.001103508960639	no	yes
PPT2	844.728976469191	0.312905965895897	0.08293133881336	3.77307264507212	0.000161249311408	0.001104484488002	yes	yes
PPM1A	3359.38456152807	0.245483962905669	0.065079329484821	3.77207271262569	0.000161897058216	0.001108040482131	yes	no
MTPAP	1696.92299774508	0.261489854077687	0.069349693837845	3.77059853629789	0.000162856482709	0.001113973825669	yes	yes
EYA3	1674.6013730748	0.250477891863224	0.066432116524246	3.77043371441896	0.00016296408408	0.001114204075771	yes	yes
LACC1	843.258236116107	0.331492455702454	0.08792733127816	3.77007297826168	0.000163199818463	0.001115309779781	yes	yes
KIAA1328	283.537948186924	0.479947542206147	0.127379101130493	3.76786723996793	0.000164648220697	0.00112319079767	yes	yes
AP1G1	5140.04766359609	0.217755340825544	0.057813631333987	3.76650516151771	0.000165548663004	0.001128129434199	yes	yes
AC073111.4	115.100183480615	0.737465595911773	0.195799726278086	3.76642812495245	0.000165599728479	0.001128129434199	unknown	unknown
CSMD3	84.7322954354775	0.897797060922007	0.238401401160937	3.7659051354146	0.000165946796224	0.001129982951787	yes	yes
NUDT11	701.194010431662	0.360859057081274	0.09583064855962	3.76559130617561	0.000166155388844	0.001130892301036	yes	yes
MAZ	5699.28295814195	0.264934244494569	0.07041535243306	3.76245002460833	0.000168256937262	0.00114364627316	yes	yes
CHD6	4647.73786806712	0.226626528966171	0.060232520763742	3.76252771912203	0.000168204658651	0.00114364627316	no	yes
HPRT1	3522.96366338681	0.218006130910223	0.057940265609933	3.76260151062976	0.000168155020419	0.00114364627316	no	yes
WNK1	15069.3393687569	0.239189832603161	0.063589155489238	3.76148780028447	0.000168905661026	0.001147538055003	no	yes
MPP3	832.184635723666	0.307048757568216	0.0816669102739	3.75976948972866	0.000170069987998	0.001154407499611	no	yes
ODC1	6341.40706964674	0.234465183371138	0.062371813179092	3.75915291572339	0.000170489615838	0.001156734813623	yes	yes
WDR91	1192.90966386404	0.282720762481897	0.075225149142489	3.75832770961182	0.00017105275857	0.001160033311832	no	yes
SPOCK3	62.7503818773708	0.996961701400455	0.265358993478559	3.75703000803329	0.000171941885146	0.001165014508666	yes	yes
ZNF609	6080.27394806063	0.229480997544477	0.061165473007148	3.75180614588985	0.000175565196226	0.001188495930787	yes	yes
TUSC2	1064.50976146283	0.30339479834485	0.080895810229842	3.75043895948185	0.000176525274611	0.001193885048362	no	yes
TNKS2	5265.30409327924	0.234240669182786	0.062469325920978	3.74969100001328	0.000177052600817	0.001196415085972	yes	yes
PRMT6	715.712337418156	0.339423396425128	0.0905513131867	3.74840943195709	0.000177959576564	0.001201912379309	no	yes
KLF8	1638.495173493	0.315213468112823	0.084135811241983	3.74648396990239	0.000179330457457	0.001209096493699	no	yes
ARID1B	3617.41089266262	0.24510859457664	0.065459616131425	3.7444245637574	0.000180807689445	0.001217422284292	yes	yes
ZDHHC17	1501.98653878273	0.324011421888028	0.086541775297189	3.74398862023985	0.000181121859751	0.001218448796692	yes	yes
CASP2	2078.96762573184	0.25873455742601	0.06919568935388	3.7391716137517	0.00018462765815	0.001239266895615	yes	yes
SRSF4	6795.55140706312	0.201202924914065	0.05383033403329	3.7377238786896	0.000185693718132	0.001244205708552	yes	yes
EZH1	2244.64701158749	0.276474692977723	0.073986235203913	3.73683959206373	0.000186347718695	0.001248032788004	yes	yes
USP7	5929.56894525928	0.23430045501974	0.062761651005828	3.73317864117348	0.000189078390134	0.001264073762612	yes	yes
MFSD2A	1166.01456016777	0.280286711381871	0.07513367971784	3.73050691027605	0.000191094901674	0.001276422461581	no	yes
ZNF77	370.166441628469	0.416113673647665	0.111562622764462	3.72986635968741	0.000191581357493	0.001279104774505	yes	yes
AC007996.1	343.375883782026	0.489229183483909	0.131176557213812	3.72954736635209	0.000191824045707	0.001280157902902	unknown	unknown
IRS2	1997.94986417824	0.298076833197971	0.079942615527148	3.72863498688939	0.000192519774454	0.001283663929754	no	yes
CD99L2	5681.65418541808	0.204409975538034	0.054829722396428	3.72808700471099	0.000192938773647	0.001285403492191	yes	yes
HIC1	287.904001133568	0.480053104031227	0.12878381783525	3.727588699423	0.000193320532621	0.001287294346475	no	yes
MED6	996.930512446419	0.315360933156966	0.084611194258635	3.72717742516419	0.000193636150444	0.001288826480141	yes	yes
SRSF11	8279.62307070527	0.27736764350777	0.074467726814227	3.72466913351221	0.000195571556333	0.001301133678756	yes	yes
RAD1	2839.18669342714	0.240621406314155	0.064639049335111	3.72253937502534	0.000197229139509	0.001311582481581	no	yes
RHOC	8556.78999670433	0.20719191641547	0.055663551014005	3.72221880640241	0.000197479776916	0.00131209116329	yes	yes
EXTL3	7942.44437462934	0.232556483622749	0.062510499151514	3.72027878163435	0.000199002987582	0.001320465002147	no	yes
SETD1A	1699.81814907972	0.271292429481281	0.072999774490377	3.71634613086434	0.000202124638883	0.001337644349288	no	yes
LMO7	4296.64753232466	0.209890569409786	0.056482194379015	3.71604842406348	0.00020236281538	0.001338632688746	yes	yes
LDB1	6853.83999181531	0.210569977428063	0.056689065219732	3.71447256383352	0.000203627959802	0.001345820055375	no	yes
SRSF3	12001.6419418862	0.212872738076028	0.057325906862549	3.7133775935972	0.00020451140325	0.001351066346153	no	yes
BZW2	7444.3697630544	0.212438966529369	0.057272152415796	3.70928902736292	0.000207842060669	0.001371360223874	no	yes
AL596244.1	574.972101457722	0.373518689386867	0.100701669982885	3.70916082573753	0.000207947316448	0.001371360223874	unknown	unknown
SKA1	1643.69679458315	0.283413601816072	0.076423528829294	3.70846002739716	0.000208523569545	0.001374558910529	yes	yes
USP46	2082.48714873598	0.251937203102517	0.067967119272353	3.70675123206228	0.000209934972713	0.001382653017398	yes	yes
SNX13	1929.47671909975	0.248283888172503	0.067058150025133	3.70251622031698	0.000213471707815	0.001403492654915	no	yes
TCF20	6493.7235068292	0.203585370084063	0.055016136608521	3.70046649281681	0.000215203494906	0.001414261432508	no	yes
RPL15	18210.5640477282	0.175343381460577	0.047403328763054	3.69896768931632	0.000216478154248	0.001421899316274	yes	yes
GPBP1	4451.32426797848	0.210119508083954	0.056809250247032	3.69868475944076	0.000216719566323	0.001422363739078	yes	yes
C9orf85	601.568993168444	0.363838842214829	0.098391712010201	3.69786067120276	0.000217424167091	0.001426366902	no	yes
NFAT5	2439.87898235713	0.295706897643553	0.079970340775254	3.69770710962205	0.000217555700746	0.001426608726957	no	yes
CDK10	3414.29042892	0.280298350783721	0.075817593186934	3.69700934837942	0.000218154311902	0.001429290141762	no	yes
TCP11L1	1610.94896933868	0.277931376968475	0.075214018682942	3.69520711478094	0.000219707616086	0.001437591865742	no	yes
DBR1	864.67575971773	0.310709663795046	0.084128271266417	3.69328477951357	0.000221375874217	0.001447250780295	no	yes
SHPRH	1674.47093881428	0.255440246367768	0.069166072920704	3.69314369865439	0.000221498775496	0.001447304407413	no	yes
KIAA0040	2199.04493523977	0.239025923187099	0.064723089659974	3.69305489652666	0.00022157616749	0.001447304407413	yes	yes
MIA3	4489.8638408674	0.230501839708045	0.062428962345996	3.6922260285306	0.000222299760002	0.001450773098078	yes	yes
PPM1B	759.089501510502	0.36792232954775	0.099665834530201	3.69155921166005	0.000222883493215	0.001453952969376	no	yes
ARSB	686.27149429736	0.324534013237784	0.087943652219709	3.69024943866334	0.000224034263231	0.001460827482746	yes	yes
ATP1A1	58087.3423067751	0.192579470827406	0.052189005875844	3.69003907232008	0.000224219610675	0.001461403682205	yes	yes
IMPAD1	6000.66195919995	0.241475085341433	0.06545353757904	3.68925950029569	0.000224907723903	0.001465254860135	no	yes
RTL6	456.530225301356	0.410736618754737	0.111434232293808	3.68591060664183	0.000227886337895	0.001483377635306	yes	yes
SMAD7	864.334843312238	0.311643238732814	0.084560264946974	3.6854572171485	0.000228292431078	0.00148537937993	no	yes
AC022966.1	4448.57559177236	0.204250072340084	0.055433695294955	3.68458337935612	0.000229077029321	0.001489841068119	unknown	unknown
DNAJC27	221.166689367812	0.594188490309504	0.161296486297462	3.68382786227411	0.000229757429476	0.001492977449233	no	yes
HINFP	1192.21529943233	0.272715077250208	0.074034020890213	3.68364535616163	0.00022992207419	0.001493174510429	yes	yes
GLDC	2532.2657085924	0.23155705549879	0.062866780091184	3.68329752474887	0.000230236170915	0.001494155408924	yes	yes
UBE2E1	5202.89646981773	0.257936879769359	0.070037524807949	3.68283831384176	0.00023065146171	0.001496206145719	no	yes
KLHL18	2259.48591900941	0.238976390704107	0.064902171191673	3.68210163568102	0.000231319150887	0.001499891688775	yes	yes
ARHGAP35	10479.0704456525	0.216653263278653	0.058891844485403	3.67883303998659	0.000234303584666	0.001517284364991	yes	yes
INTS9	1001.78009408717	0.300240275856236	0.081631824492656	3.67798071061424	0.000235087733448	0.001521542949804	no	yes
CDH1	11525.8188313862	0.194728655997739	0.052966084201491	3.67647823948929	0.000236476016775	0.001528724623243	yes	yes
TGIF1	4281.51065188267	0.211185269304537	0.057460179252828	3.67533258772672	0.000237539764227	0.001534284915188	no	yes
ACTL6A	4875.16002759903	0.207601315291147	0.056492675715501	3.67483594398385	0.000238002295803	0.001536613794114	no	yes
MED13	6367.08815867583	0.231180983922652	0.062915389524024	3.67447433245846	0.00023833960139	0.001538132528197	yes	yes
TM9SF2	6460.44471933858	0.218165934030835	0.059386061502942	3.67368922116559	0.00023907348561	0.001540888945532	no	yes
CENPE	3803.90449189827	0.262179420459728	0.071406420648301	3.67165050536625	0.000240989092002	0.001551245035189	no	yes
NFE2L3	2264.13532277088	0.256308344982828	0.069833680059124	3.67026833994466	0.000242295974846	0.001558326096866	no	yes
RBM39	16849.6505431812	0.223064282979489	0.060783537298346	3.66981411240702	0.00024272691145	0.001560431667511	no	yes
ZFX	2462.38812854862	0.236493342855652	0.064449557017985	3.66943317841048	0.00024308886695	0.00156142631546	no	yes
KRI1	2757.096729426	0.226365269529759	0.061689099976962	3.66945326831312	0.000243069765305	0.00156142631546	no	yes
ZNF92	164.620475751458	0.691450889957306	0.188488838458535	3.66839169688775	0.000244081047177	0.001565797062543	yes	yes
RHOQ	1120.27885558407	0.310157371376284	0.084677081003202	3.66282549778206	0.000249448477241	0.001595475001503	no	yes
UBOX5	357.363721818679	0.429736851920103	0.117329988565992	3.66263439698879	0.000249634704847	0.00159598870061	yes	yes
USP34	7963.52624464576	0.231776221022403	0.063300460147901	3.6615250581253	0.000250718333005	0.001601557677004	yes	yes
GLCE	1773.26719498892	0.248300176578413	0.067847883135351	3.65965989068625	0.000252550222455	0.001611892970002	yes	yes
TBL1XR1	6419.22409554462	0.316123301673424	0.086391998572908	3.6591733828989	0.000253030110049	0.001614272111906	no	yes
LMBR1	2645.61292960483	0.268452710689876	0.073384368982309	3.658172910836	0.000254019656863	0.001619899369139	yes	yes
CRYBG3	1838.64848134737	0.294325843208763	0.08049231010718	3.65657095462723	0.000255611680661	0.00162936227406	no	yes
CD46	17535.8111572374	0.235521954694881	0.064424556664718	3.65577920730753	0.000256401969453	0.001633018291499	no	yes
ZNF576	321.279421354832	0.469262337497003	0.128394418643195	3.65484997288762	0.000257332414519	0.001638251860747	no	yes
EIF3J	4432.42107758326	0.23636929165166	0.0646770128036	3.65461052398054	0.000257572687915	0.001639089034708	no	yes
SLC43A2	1190.04117916892	0.334105216607711	0.091457087275467	3.65313642234629	0.00025905650534	0.001647835575758	yes	yes
MARCHF8	432.609107637584	0.389578888752846	0.106665573666239	3.65233950713897	0.000259862006962	0.001650868711179	no	yes
UBR5	10289.5565954058	0.205592587540624	0.056341038719092	3.64907343234612	0.000263187870784	0.001670588889991	yes	yes
CETN2	2530.90276760555	0.239754991457045	0.065736152907121	3.6472318633522	0.000265080703913	0.001681187343126	yes	yes
LSM14A	6165.08282674089	0.217843788795564	0.059745711554566	3.64618284940178	0.000266164617136	0.00168735154212	yes	yes
DSTYK	2083.76557293977	0.229390260038128	0.062923946739582	3.64551608606949	0.000266855721014	0.001691021387701	yes	yes
ZNF416	206.463676055102	0.567581432033998	0.155701351570753	3.64532116329178	0.000267058077098	0.001691533310133	yes	yes
HIC2	492.808567505709	0.392782632259041	0.107752730950882	3.64522206344902	0.000267161011223	0.001691533310133	yes	yes
SZRD1	9907.85841504202	0.21273903185161	0.058368601638273	3.64475121693023	0.000267650583651	0.001693210178437	yes	yes
ZNF555	283.65942509705	0.459343745729829	0.126112058385447	3.64234595494347	0.000270164652681	0.001707680852036	yes	yes
AC010168.2	46.1127255351	1.23024905286047	0.337779563926497	3.64216543641515	0.000270354227561	0.00170816262269	unknown	unknown
PEAR1	687.480477123505	0.348188041783511	0.09563065021226	3.64096700179995	0.000271615951024	0.001715415241397	yes	yes
RBM44	43.6753715380479	1.16560526003493	0.320148088455708	3.64083154660533	0.000271758906195	0.001715599060514	yes	yes
MCC	6536.48727781206	0.211858095478052	0.058246435992644	3.63727139467914	0.000275541559926	0.001738750320991	no	yes
APBB2	4128.68523822349	0.197119056513886	0.054236738654752	3.63441942497061	0.00027860730928	0.001756624913614	yes	yes
BBX	6663.34022654178	0.213224022184654	0.058697448230553	3.63259440763334	0.000280585868377	0.001767620589706	yes	yes
SLC7A6	4423.02312409382	0.198480430943086	0.054650688463581	3.63180110851398	0.000281450007968	0.001772213418081	yes	yes
TRPS1	6605.49611021083	0.203021997532812	0.055905299562088	3.6315340249154	0.000281741502433	0.001772677536604	no	yes
FLVCR1	1028.55524162681	0.384580209672043	0.106087388090326	3.62512657343019	0.000288819959557	0.001813428321066	yes	yes
PFKM	13341.5186147206	0.185486601654567	0.051183592100388	3.62394654307898	0.00029014159793	0.001820967821411	no	yes
HROB	1038.88529583744	0.288859950793486	0.079736895986734	3.62266360157215	0.000291584924299	0.001829264456396	yes	yes
KLF9	4471.35842852225	0.26316261745342	0.072657809699936	3.62194537022568	0.000292395878045	0.001833588633484	no	yes
PELI1	918.893298766661	0.289785302909504	0.080029063279815	3.62100080937213	0.000293465596558	0.001839531229008	yes	yes
IP6K1	2646.74732420808	0.256049572962264	0.070715750778698	3.62082803537729	0.000293661659878	0.001839994824407	no	yes
MINDY3	1122.06367414876	0.281937200258524	0.077949321951641	3.61692947673664	0.000298118485491	0.001863271446645	yes	no
N4BP2	1483.55533043624	0.295004345219582	0.081578639739286	3.61619593268991	0.000298964121438	0.001866234608927	yes	yes
KAT2B	486.449974100995	0.385108367528345	0.106493495633761	3.61626186873197	0.000298888018002	0.001866234608927	no	yes
UFM1	2960.14070661761	0.249502823577403	0.068993501825722	3.61632352286814	0.000298816873161	0.001866234608927	yes	yes
RRP36	2042.92271871215	0.241541574474406	0.066854475553275	3.61294546812989	0.000302738389569	0.00188744923145	no	yes
RNF165	1414.44126536791	0.274591160288072	0.076009312235522	3.61259893310475	0.000303143389297	0.001889192610967	yes	yes
MMS22L	2302.07448658851	0.240379723115671	0.066543714008458	3.61235808216412	0.000303425173548	0.001890166986438	yes	yes
MCM8	608.684922169311	0.372852398635441	0.103220179087188	3.61220453144632	0.000303604948669	0.001890429024751	no	yes
MAML1	3631.98355611781	0.240121442057537	0.066500042692534	3.6108464346068	0.000305199338371	0.001897297372079	yes	yes
CKAP2L	3086.32363880135	0.223063747331932	0.061796743232655	3.60963597211154	0.000306627012165	0.00190238859708	no	yes
YOD1	3262.06528534426	0.343621789607714	0.095191668197142	3.6097885047678	0.000306446764571	0.00190238859708	no	yes
SH3PXD2A	4373.30152713139	0.204031229216942	0.056547865993966	3.60811545459048	0.000308429240528	0.001912642068113	no	yes
EXOSC9	1626.49698826682	0.253199732357791	0.070181532346871	3.60778290086852	0.000308824727072	0.001914306792368	yes	yes
VIRMA	4239.71076922076	0.222024788761539	0.061564922373296	3.60635212719514	0.000310531684073	0.001923305362637	no	yes
HIPK1	4369.2590993407	0.246723158308187	0.068423744041555	3.60581201400422	0.000311178349375	0.001926518712707	yes	yes
RCAN3	1761.01973263566	0.272970832710001	0.075711080824318	3.60542776219786	0.000311639172685	0.00192857934012	yes	yes
DENND4B	2369.98954392971	0.228543860200815	0.063400004505413	3.60479249147847	0.000312402438119	0.001932509170778	no	yes
FGFR3	1672.30849175406	0.335618555382254	0.093130149958213	3.60375834821316	0.000313648685736	0.001939422259074	yes	yes
GRPEL1	4711.81704228323	0.223967921972298	0.062167741881141	3.60263884765998	0.000315003043186	0.001946997890802	no	yes
FASTKD2	3286.71648905642	0.230458427015982	0.063984563832754	3.60178163624536	0.000316043785561	0.00195262968619	yes	yes
SF3B1	16028.4532777744	0.18787495475269	0.052182115913121	3.60037057649188	0.00031776396976	0.001962080542841	yes	yes
WDR82	8353.66021445853	0.183874933373733	0.051130416451082	3.59619471415126	0.000322906136292	0.001990131929565	no	yes
ZNF189	899.745037442547	0.310018151434235	0.086212424469892	3.59597996855434	0.000323172668722	0.00199096032092	yes	yes
RASA2	987.192479980837	0.333013575588851	0.092653879228043	3.59416765237887	0.0003254302486	0.002004049209706	no	yes
PIGA	1371.04365619383	0.286982022371562	0.079853914289786	3.59383788414075	0.000325842620713	0.002004949959792	yes	yes
CMBL	8259.13934852156	0.188162046972628	0.052376536661653	3.59248738014379	0.000327536521175	0.002014550137788	no	yes
FBXO3	1696.72583451931	0.240464327869562	0.066982185879069	3.58997432994646	0.000330710527971	0.002031584568279	yes	yes
HARS1	5791.74144549732	0.185680288419803	0.05176773432699	3.58679572969054	0.000334766361789	0.002055661901306	no	yes
ZFAND5	5255.59297875247	0.276466756105889	0.077112239416875	3.58525129339438	0.000336753790662	0.002065341014033	no	yes
ENOX1	103.483783438466	0.743365890041315	0.207334452866105	3.58534666942872	0.000336630738681	0.002065341014033	no	yes
PLEKHA1	2225.36983143923	0.237517114776017	0.066290110170775	3.5829947206926	0.000339677475447	0.002080731657523	yes	no
SLC30A1	2808.257844523	0.353795411114227	0.098768773544002	3.58205734889084	0.000340898930347	0.00208651745792	no	yes
LINC00960	479.551099373059	0.366105855890579	0.102256242080939	3.580278801961	0.000343227792477	0.002098586143792	unknown	unknown
ZNF736	885.562311908631	0.380856978667094	0.106429184024084	3.57850134960077	0.000345570084401	0.002111677048595	no	yes
RBMS1	3118.53677017446	0.281659322092837	0.078733047396566	3.57739642254876	0.000347033663286	0.002118902055129	yes	yes
TRAPPC2	664.349450897384	0.364651851481316	0.101937321423529	3.57721633636281	0.000347272753041	0.002119503084475	no	yes
CSF1	945.149073236507	0.287399103446058	0.080369800984902	3.57595887913232	0.000348946503439	0.002124555499121	no	yes
CLK1	1565.49633226697	0.32255856256515	0.090294759217162	3.57228443114164	0.000353880753323	0.002152857921607	no	yes
COPS2	5251.65684270985	0.219631844706634	0.061492368741749	3.57169270269984	0.000354681432832	0.002156858156312	no	yes
PGBD5	205.111232876379	0.555081775020186	0.155446879464662	3.57087756879914	0.000355787181471	0.00216270957547	no	yes
PPP1R37	799.164126364733	0.35623087729967	0.099774626384666	3.57035541206915	0.000356497192704	0.002166151692281	yes	yes
FOXK1	6148.47957429463	0.286261706436139	0.080207543162576	3.5690122792554	0.000358329632381	0.002176408395951	yes	yes
ACIN1	12429.4106864442	0.178525736108665	0.050022769078737	3.56888951564557	0.000358497557694	0.002176551046292	no	yes
PLS3	19943.7130519273	0.184727492243952	0.051774882724072	3.56789784012518	0.000359856746921	0.00218392320554	yes	yes
ZNF654	900.691219992639	0.319445188941744	0.089536312027187	3.56777246805462	0.00036002892443	0.002184088511366	no	yes
ZNF268	291.248742800758	0.490849861840787	0.137632737776181	3.56637432177663	0.000361954270736	0.00219223830616	yes	yes
CASP3	2244.57701761571	0.242501250354751	0.06799564079077	3.56642348736668	0.000361886403232	0.00219223830616	yes	yes
CLSTN1	19399.9279217318	0.210010683355355	0.058900277828706	3.56552958826624	0.000363122189731	0.002198428395764	yes	yes
FRK	610.148815609535	0.36672234837515	0.10295408430281	3.56199902955321	0.000368041744895	0.002226423546293	yes	yes
AP3S1	2362.80202482268	0.229030855701844	0.064306306984891	3.56156132174806	0.000368655979277	0.002228463873237	yes	yes
GEMIN5	3587.71327419275	0.237560650965066	0.06671343634335	3.56091162419556	0.000369569465665	0.002231186810138	no	yes
RBM15	2006.58328451586	0.232792079085661	0.065407709671958	3.55909234940642	0.00037213867042	0.002245798007435	no	yes
GFOD1	2756.06398008918	0.233397251841732	0.065595944444175	3.55810490754291	0.000373540130552	0.002253353173456	no	yes
TUSC3	5945.17430698793	0.209314355901073	0.058849254242038	3.55678858801161	0.000375416034586	0.002263763195349	yes	yes
CBX5	12566.1562001293	0.228361792863629	0.064263994517758	3.55349515039132	0.000380148206238	0.002289549688169	no	yes
CNNM2	638.771522146064	0.350282378096829	0.098686774302578	3.54943588512529	0.000386057463955	0.002324210916635	no	yes
P3H2	3924.92802843901	0.205249419310164	0.057835548024952	3.54884541288715	0.000386924158881	0.002326640123775	yes	yes
LANCL3	48.8337517864793	1.10809945165402	0.312270837922246	3.54852044150832	0.000387401927155	0.002328583821418	yes	yes
CDC42SE1	10006.2079329629	0.181463084814162	0.051146123745013	3.54793426220997	0.000388265113966	0.002332841707477	yes	yes
CASP8	1751.00023091256	0.26142194462231	0.073689491012381	3.54761501308768	0.000388735984547	0.002334739956611	yes	yes
RNF38	1001.1163159337	0.282214867522709	0.079563399174996	3.54704387254735	0.000389579709288	0.002338875155085	yes	yes
RICTOR	4412.51065014382	0.266243272179291	0.075084850042773	3.54589870030536	0.000391276587678	0.002347192237147	no	yes
AL136295.5	110.55188782268	0.6998716071383	0.197446141893494	3.54462032241595	0.000393179002832	0.002355791011403	unknown	unknown
TOP2A	39168.2761387536	0.19499938203387	0.055021065424248	3.54408589747032	0.000393976865016	0.002357953834515	no	yes
ARFIP2	3931.76781906922	0.199499183911553	0.056291076308939	3.54406412157858	0.000394009407081	0.002357953834515	no	yes
CASP1	734.866366373227	0.310027346727226	0.087475224710411	3.54417319593723	0.000393846430709	0.002357953834515	yes	yes
ZNF426	1312.04285103404	0.257473873512885	0.07265248975144	3.54390984250862	0.000394240034887	0.002358397413937	no	yes
SYPL1	10038.2016521143	0.205011023009955	0.057851524885724	3.54374449791805	0.00039448734428	0.002358940393236	yes	yes
MRPS27	7040.03761007101	0.192935442500389	0.054451343361573	3.54326322528431	0.000395208019188	0.002362312432027	no	yes
ZFP36L2	15112.0419317639	0.183997091262747	0.051936556280803	3.54272798273222	0.000396010955302	0.002366173309058	yes	yes
KIAA1586	381.430231722671	0.42571340340302	0.120254489470276	3.54010403502023	0.000399969329985	0.002388877460779	no	yes
ANKRD22	236.894834417952	0.56336004554755	0.159201911699412	3.5386512607413	0.000402176790788	0.002400416632786	yes	yes
BRK1	5996.46148231493	0.197692495166351	0.055867069753265	3.53862294978874	0.000402219921546	0.002400416632786	no	yes
PHACTR2	1015.14785076411	0.329479271756625	0.093152203096334	3.5369992421531	0.000404700827294	0.002413274474289	no	yes
ZNF805	496.352220041996	0.366961596393611	0.1037523614826	3.53689873801236	0.000404854859048	0.002413274474289	no	yes
ZNF286A	603.891341499792	0.341059679658344	0.096445394901348	3.53629823390954	0.000405776328059	0.002417810789849	yes	yes
SNHG3	5450.13576230504	0.239108751063629	0.067618518268891	3.53614301503609	0.000406014828699	0.002418275673387	unknown	unknown
POP1	1720.18530941088	0.249123169592521	0.070454569760548	3.5359405420998	0.000406326134106	0.002419173652645	yes	yes
MREG	643.035943772417	0.377556074210879	0.106850638322337	3.53349385777092	0.000410105618983	0.002439747955963	yes	yes
C19orf12	614.719474414526	0.332087138034635	0.093987913727943	3.53329619589061	0.000410412383876	0.002440609397247	no	yes
SFSWAP	3122.38436735596	0.221365130011601	0.062690075066953	3.5311032850923	0.000413830120463	0.002459962952766	no	yes
TADA1	767.370988795014	0.307398929338515	0.087118063421025	3.52853262879495	0.000417870428404	0.002479090348669	yes	yes
QKI	5528.17739691601	0.26245041938272	0.074396527252164	3.52772406288745	0.000419148850194	0.002484718341297	yes	yes
CRY2	560.287018792238	0.333732524869488	0.09461368198667	3.52731780289987	0.000419792564728	0.002485600847892	yes	yes
DNTTIP2	3374.58004845617	0.214684662211258	0.06090235357283	3.52506347648006	0.000423381326946	0.002504313101658	yes	yes
NECTIN1	20722.0526218783	0.215907522577898	0.061250020262633	3.52501961064032	0.000423451442234	0.002504313101658	no	yes
DENND2B	3542.91042074285	0.208690532829756	0.05925838325832	3.52170480115915	0.000428781322029	0.002530867897239	yes	yes
MEF2A	2083.4904134674	0.22976256557491	0.065257019236848	3.52088661513937	0.000430106486992	0.002537695635269	yes	yes
KIF13A	2258.91512529699	0.225631996673007	0.06408734157565	3.52069521258994	0.000430417041182	0.002538534009227	yes	yes
SNRPB2	2111.76911252693	0.241728754687787	0.068662653517153	3.52052742365105	0.000430689454043	0.002539146863449	no	yes
KIF11	4631.0967474327	0.216361460522756	0.061472140728257	3.51966692487904	0.000432089043753	0.002545348090091	yes	yes
ZNF10	243.699627288041	0.471271657401546	0.133913543171591	3.51922327077612	0.000432812299097	0.00254767520902	yes	yes
CRKL	11173.1069303291	0.189767352171603	0.05392705937053	3.51896347374924	0.000433236350863	0.002549175545159	no	yes
DIPK2A	504.76198295116	0.379589648032288	0.107947887333275	3.51641572067414	0.000437415504618	0.002571757408931	no	yes
FRS2	2086.43317167357	0.248103917539935	0.07055966362761	3.51622874577951	0.000437723682537	0.00257256558976	yes	yes
ABCF2	1711.7051262295	0.239402558730116	0.06809358214777	3.51578740872509	0.00043845191222	0.002574837048031	no	yes
ZNF765	660.445481400786	0.317880351757828	0.090414667310774	3.51580513662908	0.000438422638444	0.002574837048031	yes	yes
HCN3	357.714235936638	0.441576251183259	0.125640371468405	3.51460478843222	0.000440408878282	0.002581299644819	yes	yes
PCYOX1L	916.348514757853	0.280974395828664	0.080011175239153	3.51168939824758	0.000445268061484	0.002605304094062	yes	yes
DGKZ	1133.10423398104	0.319421769017688	0.090972139134291	3.51120433197865	0.000446081377724	0.002608459557981	yes	yes
FOXA2	823.311062532318	0.306294087692237	0.087296446206465	3.50866617144779	0.000450359798001	0.002631923327179	yes	yes
LINC00641	280.656616583915	0.441719269896872	0.125895556163928	3.50861685158856	0.000450443311487	0.002631923327179	unknown	unknown
CDIP1	1359.55353638345	0.280554895691311	0.07997313133399	3.50811442557669	0.000451294895114	0.002635877044372	yes	yes
ZNF180	498.17631776249	0.357343374466277	0.101876282182598	3.50762087907559	0.000452132891167	0.002639748367683	yes	yes
ZNF155	377.849863147328	0.397819542047923	0.113528195241171	3.50414750452807	0.000458071555406	0.002672350084557	no	yes
STK3	3077.09013850341	0.214680400389932	0.06131940674275	3.50101887466998	0.000463483016805	0.002697653758299	yes	yes
GLRX5	1527.67406897732	0.241447302795327	0.068985691748398	3.49996204540392	0.00046532440711	0.002706280776046	yes	yes
MRPS2	6835.32588933096	0.250793732694413	0.071670944012627	3.49923858474962	0.000466588878134	0.002711541768068	yes	yes
STX7	1699.9133182966	0.287377830295726	0.082139171394208	3.49866970189559	0.000467585427384	0.002714889493286	yes	yes
PI4KB	4263.68231326676	0.208827980851586	0.059696323058972	3.49817158161133	0.000468459647447	0.002717174144487	yes	yes
DPH7	2463.99753451315	0.23257092124152	0.066482992926013	3.49820173559788	0.000468406682722	0.002717174144487	no	yes
RFC3	2675.04350724038	0.235034618167438	0.06719705990392	3.49769198985038	0.000469302789868	0.002721017214514	no	yes
KMT2E	2423.45428875949	0.214425993314099	0.061335821016355	3.4959341826846	0.00047240520721	0.002736898910976	no	yes
SMAD4	3809.48868640278	0.242440193885324	0.069371164184211	3.49482665796899	0.000474369731054	0.002747224241837	yes	yes
EFTUD2	17099.0573347947	0.180247551157344	0.051588114699326	3.49397438165536	0.000475886681868	0.00275389263021	no	yes
LSM12	275.073231950213	0.58623939061868	0.16783846749414	3.49287859554096	0.000477843700462	0.002764156131386	no	yes
TOPBP1	4247.8285500161	0.218706247177858	0.062680976533094	3.48919655172232	0.000484474772985	0.002799529586547	yes	yes
ZHX1	11009.3823299537	0.199795020785087	0.057306614011971	3.48642166754698	0.000489528724034	0.002823080115756	yes	yes
UBXN11	586.142356528213	0.34127367768114	0.097901265096061	3.48589650344438	0.000490490731547	0.002827545843029	yes	yes
JPH2	854.480916610446	0.286415651816811	0.082174357134287	3.48546264072086	0.000491286820678	0.002829969839752	no	yes
GULP1	248.905843374006	0.486853146721085	0.139727860595448	3.48429543432761	0.000493434497696	0.002841255042332	no	yes
HUWE1	28126.8337404237	0.233684564415423	0.067074978682536	3.4839305059111	0.000494107765791	0.002843161594097	yes	yes
MSI2	4284.71657792604	0.262572942141809	0.075371533342804	3.48371501144311	0.000494505740589	0.002843161594097	no	yes
TENT5C	184.357556029484	0.567188659169217	0.162811808989279	3.48370712597737	0.00049452030912	0.002843161594097	no	yes
ZNF799	158.899423438371	0.578164713906016	0.16600657031576	3.48278211402292	0.000496232064127	0.002851544308721	unknown	unknown
MIR31HG	79.6463080711372	0.814443988339547	0.233869456089783	3.48247266640445	0.000496805935931	0.002853036832523	unknown	unknown
SELENOP	248.200699447776	0.473787609525608	0.136100752788807	3.48115348238229	0.000499259316679	0.002866033768778	no	yes
ZNF778	961.72365437161	0.278254821328606	0.079965374518435	3.47969134146254	0.00050199176104	0.002880622180923	yes	yes
CIAO1	5175.45074374922	0.192069943174117	0.055215804555449	3.47853200221392	0.000504168234232	0.002888711453097	no	yes
UCHL3	889.310235623597	0.298727596694632	0.085881063107334	3.4783872705591	0.000504440561514	0.00288917325027	yes	yes
RSBN1L	1207.59929133103	0.270314130005777	0.077740135848439	3.47715021405131	0.000506773810463	0.002901434099496	yes	yes
KMT2B	3388.84402444681	0.24146061042641	0.069448617182571	3.47682387673238	0.00050739099995	0.002902761950736	no	yes
MMACHC	733.588565095752	0.309618271090141	0.089059579741576	3.47652966686528	0.000507948028572	0.002904845860549	no	yes
SNHG1	6404.44873566604	0.239150280228408	0.068799392653607	3.47605220052578	0.000508853230793	0.002908918564046	unknown	unknown
NKRF	1795.30784971435	0.23210696138899	0.066873767821448	3.4708222513903	0.000518867339885	0.002959429199367	no	yes
CAB39L	310.110484619228	0.444283770454829	0.12802988833648	3.47015666597469	0.000520154871988	0.002962442900861	yes	no
MBNL1	7587.99586868377	0.216222530771388	0.062309407690757	3.47014261224412	0.000520182090097	0.002962442900861	yes	yes
CAMTA1	1464.46569358525	0.285498519976299	0.082269043552491	3.47030313770623	0.00051987127658	0.002962442900861	no	yes
COL12A1	6026.68761202337	0.205176065637076	0.059135999115279	3.46956285015336	0.000521306083234	0.002967195183139	yes	yes
CELF1	9058.52668664579	0.204952224391331	0.059072398257963	3.46950911822346	0.000521410368634	0.002967195183139	yes	yes
CCNB1IP1	4151.90403522644	0.199483651816047	0.057533188883087	3.46727959441669	0.000525754711588	0.002989659527896	no	yes
MBD6	3357.39675485766	0.229527129980705	0.066216043383852	3.46633713298367	0.000527601270646	0.00299902812047	yes	yes
ZNF16	391.151699880712	0.388080335300293	0.111962109766737	3.46617562056327	0.000527918326943	0.002999400880847	yes	yes
MPHOSPH10	1684.64994947558	0.25102857247829	0.072441330162602	3.46526729858262	0.000529704714271	0.003007581137661	yes	yes
TNPO1	11818.8354688076	0.22649653830136	0.065409835389213	3.46272906748075	0.00053472653516	0.003034950718768	no	yes
AMMECR1L	3184.83913636675	0.202165141930201	0.058405528345887	3.46140421387761	0.000537365308018	0.003048779302157	yes	yes
GINM1	1609.11291181005	0.2393162534872	0.069187317113047	3.45896131651086	0.000542262779515	0.00307309433039	yes	yes
MSS51	127.410111327444	0.687583713028333	0.198793473396365	3.45878414055069	0.0005426195908	0.003073960381113	no	yes
PNLIPRP3	457.745634767697	0.405771777148574	0.117327077751846	3.45846657842111	0.000543259670542	0.003076429904323	unknown	unknown
MED21	2230.26449668859	0.246101807125808	0.071229830526967	3.45503850430526	0.000550214239467	0.003113472915705	no	yes
TXNDC16	573.997595781259	0.356487396316091	0.103204349087514	3.45418966805168	0.00055194904623	0.003122117183796	no	yes
RPL23A	10436.8407138899	0.217932733457938	0.06314388713486	3.45136708154326	0.000557754408183	0.003153771548561	yes	yes
MLX	3764.02498604525	0.196374783292383	0.056899533953599	3.45125468782443	0.00055798674743	0.003153901836843	yes	yes
HLA-B	1266.44072840884	0.28830243957099	0.083538575910264	3.45112945043113	0.000558245743184	0.003154182641184	unknown	unknown
AC124798.1	352.929975606591	0.446208409377066	0.129313653049838	3.45059008738308	0.00055936244676	0.00315930761253	unknown	unknown
ANKRD12	1428.87630288168	0.290684357394359	0.084259248196973	3.44988073848967	0.000560834258579	0.003165247731281	yes	yes
RAB40B	370.30076079113	0.400036649519709	0.116055038479017	3.44695633005229	0.000566940215446	0.0031937278903	yes	yes
VHL	2400.74775291245	0.275739598896931	0.080060751766085	3.44412952432129	0.000572901177412	0.003224896467098	no	yes
KCNQ5	867.764171475974	0.287215431450141	0.083448024782965	3.44184817072833	0.000577754430044	0.003251001309311	no	yes
HNRNPH2	4451.80090537758	0.223863785659853	0.065045521029496	3.44164797386029	0.000578182142129	0.003252193616926	yes	yes
EDA	139.295179451625	0.605251907536623	0.175927687327524	3.44034481854938	0.000580973491376	0.003266675202069	yes	yes
NUP160	6093.02778382202	0.184147555755426	0.053529554981453	3.44010996951551	0.000581477868671	0.003268291683326	yes	yes
OAT	12129.6877569063	0.178391762347134	0.05187691186287	3.438750610651	0.000584405335733	0.00328352125435	yes	yes
CERT1	2476.6528679873	0.256412302907384	0.074587517025109	3.43773748120702	0.000586596093135	0.003294601762	no	yes
F11R	6686.59985596214	0.183426816105204	0.053361687299137	3.43742533996243	0.000587272596069	0.00329594441347	yes	yes
PSTK	268.266341535396	0.441158874998084	0.128338298666689	3.43746862457505	0.000587178742081	0.00329594441347	no	yes
NR3C1	4742.35624283809	0.201897369179748	0.058819587934613	3.43248527011426	0.00059807636884	0.003351585274096	no	yes
YTHDC2	2757.95946983921	0.225292219863257	0.065658795269606	3.43125728911366	0.000600790483264	0.003365543417215	yes	yes
FMNL2	5916.17012488864	0.198998671230359	0.058004866211544	3.43072373453306	0.000601973327847	0.003370916416697	yes	yes
ATP6V0A1	1854.22930252465	0.223894777195093	0.065307435734319	3.42831983337905	0.000607329500072	0.00339460246164	yes	yes
NSA2	2943.58203519455	0.213762280315451	0.062364742284424	3.42761426545397	0.000608909986824	0.003402174487003	yes	yes
ANKLE2	6237.69031813244	0.185202863226252	0.054052635357396	3.42634289709818	0.000611767544549	0.003414342640297	yes	yes
ATXN1L	3653.13431412567	0.207763168755722	0.060654963770126	3.42532837944009	0.000614056745352	0.003425850090968	yes	yes
L3MBTL3	887.873786031806	0.279708591255888	0.081686675579942	3.42416421368688	0.00061669343886	0.00343757835725	yes	yes
TRIM32	2838.48665898233	0.201681666696217	0.058907632369446	3.42369330736886	0.000617762973718	0.00343906428176	yes	no
SLC39A3	844.129097470821	0.298029645562118	0.087072982741851	3.42275682051343	0.000619895078401	0.003449482620538	yes	yes
U2AF1L5	39.8945832560436	1.26044562159228	0.368352302838918	3.42184808369035	0.000621970548138	0.003459754222923	no	yes
C3	1566.04066740738	0.235790577698031	0.068913110675119	3.42156340626723	0.000622622053451	0.003462100266955	no	yes
AUNIP	800.480563068753	0.294221156927174	0.085998447023814	3.42123802358547	0.000623367493355	0.003464781223585	no	yes
SMAP1	1915.53768897962	0.228357784635351	0.066774258592096	3.41984754979193	0.000626562383993	0.003480157966972	no	yes
HNRNPA2B1	61391.7862577355	0.160255736934173	0.046868028997587	3.41929755446773	0.00062783030726	0.003484631639082	no	yes
TMA16	1506.34047487643	0.257216730459074	0.075262488292506	3.41759535586184	0.00063176958679	0.003503914576127	yes	yes
WDR37	1681.29499719701	0.235167133979003	0.068846051138174	3.41584056153088	0.000635854645707	0.003523977071039	yes	yes
IARS1	24614.2114109264	0.180675140168582	0.052909450202287	3.4147990477658	0.000638290834681	0.003533579936741	yes	yes
PARD6B	311.079738718547	0.607978825186626	0.178075840749785	3.4141567021486	0.000639797661138	0.003539321202526	yes	yes
SIX4	1963.76048656959	0.250873756521822	0.073489416210603	3.41373995682423	0.000640777039168	0.003543438239715	no	yes
THOC1	2076.80306110313	0.248060236472637	0.072672504904519	3.41339873723292	0.000641579965017	0.003546576849906	no	yes
MYBBP1A	13339.3734113094	0.200297241741981	0.058691070226553	3.41273793387672	0.000643137566942	0.003551278855349	yes	yes
PROCR	5386.32773425634	0.219512242287472	0.064327413603875	3.41242139221104	0.00064388494329	0.003552801981117	yes	yes
NCR3LG1	2040.40791280499	0.262169135837331	0.076853456484214	3.41128620403927	0.000646571847703	0.003566064971635	yes	yes
ERCC6L	1557.72594265992	0.235308485346107	0.069021663501283	3.40919753899781	0.000651542823574	0.003589798467433	yes	yes
SMG1	5522.48634623395	0.24092507393739	0.070684609103636	3.40845166992652	0.000653326570878	0.003598310707808	no	yes
H3-3A	367.190820670909	0.400274666047537	0.117440497935694	3.40831887707691	0.000653644621081	0.003598747093557	unknown	unknown
CECR7	363.872951364978	0.388051739255803	0.113858400142534	3.40819595892808	0.000653939148851	0.003599053701257	unknown	unknown
DNM3	286.80743194745	0.426691354930626	0.125200169506515	3.40807330063897	0.000654233176986	0.003599357336253	yes	no
AKNA	1049.7550540353	0.312799102243902	0.091839175263672	3.40594415559426	0.000659356648323	0.003626220924665	no	yes
ESPL1	4049.8936687137	0.187787494005886	0.05514887800066	3.40510089803892	0.000661396117476	0.003634784133568	yes	yes
STRADA	311.099474152577	0.455561320472795	0.133809447075133	3.40455274594328	0.000662725000465	0.003640759399199	no	yes
ECI2	3403.90794731975	0.209906549191188	0.061658074270686	3.40436433790768	0.000663182330347	0.003641944072885	no	yes
AEBP2	2423.53692488327	0.220906908966263	0.064925109976308	3.40248802115044	0.000667752824288	0.003660373702873	yes	yes
C2orf49	1462.50610970186	0.267135395792629	0.078518387349112	3.40220176205199	0.000668452688212	0.003662877657695	no	yes
PBRM1	3732.28597145297	0.199166160343218	0.058551806072798	3.40153743670338	0.000670079500532	0.003670457285903	no	yes
INSR	1021.73772458628	0.260202170945636	0.076595965425373	3.39707410828513	0.000681105185965	0.003728141680821	no	yes
MAD2L1	4648.42175215435	0.220697338465119	0.064986663610764	3.3960404520377	0.000683682546916	0.003739532595089	no	yes
LCOR	6636.27925820752	0.279429601686197	0.082351650786303	3.393126901746	0.000690996185086	0.003776794165058	yes	yes
XIAP	3194.21250373193	0.280838685112727	0.082810445877507	3.39134371439256	0.000695508171652	0.00380007709885	yes	yes
SLC2A13	164.231834202361	0.634439083939145	0.187259925149406	3.38801312364595	0.000704008957163	0.003840952561726	no	yes
COQ10B	1200.82993022195	0.279882515943776	0.082632193450383	3.38708806165036	0.000706387100968	0.003852532473574	yes	yes
RAP1A	2319.44467522872	0.2269149538074	0.066997834380238	3.3868998290239	0.000706871921372	0.003853781831822	yes	yes
MIR646HG	510.807370658908	0.342844739056083	0.101253926542787	3.38598956862384	0.00070922079492	0.003865189207471	unknown	unknown
TREM1	47.2696624644966	1.00079246202044	0.295585791981728	3.38579352989437	0.000709727609589	0.003866552909938	yes	yes
GALNT7	3882.47229120164	0.217766952374493	0.064337696987491	3.38474895078746	0.000712433815855	0.00387595858339	no	yes
MTHFD2L	354.814498868726	0.425198018851405	0.125626109938281	3.38463094224839	0.000712740144308	0.00387595858339	yes	yes
CEACAM19	725.553537561753	0.291963799217085	0.086256149843464	3.38484617904851	0.000712181521098	0.00387595858339	yes	yes
ALG14	435.181937715423	0.363369189738354	0.1073625556209	3.38450577705528	0.000713065183853	0.003876327292741	yes	yes
PRDM2	2120.82017863703	0.2409943321416	0.071223403764748	3.38363963813928	0.000715318223448	0.003887172848589	no	yes
NUS1	1213.49265415068	0.267792208397075	0.079155345583581	3.38312221900807	0.000716667311375	0.003893100113596	yes	yes
KIF24	435.598456580163	0.359354111696043	0.106233347863779	3.38268650025824	0.000717805211699	0.003897876300933	yes	yes
PAIP2	3207.00875496477	0.194792709169618	0.057594255759482	3.38215515767907	0.000719195109764	0.003903680294993	yes	yes
B3GNT5	6910.9572573953	0.231670621954843	0.068499452405267	3.38207991188306	0.000719392141429	0.003903680294993	yes	yes
NCS1	5516.72672306581	0.225589580522666	0.066712367608573	3.38152562424837	0.000720845093719	0.003910156485689	yes	yes
LYPLA1	2740.21740885317	0.233950414974842	0.069209035978101	3.38034494583722	0.000723949095044	0.003925580753227	yes	yes
CHCHD7	1961.94001890198	0.224767038595572	0.066538214661476	3.37801426953086	0.000730112919017	0.00395473457105	no	yes
GOPC	2206.55317208122	0.265842411116225	0.078788467900197	3.37412845053637	0.000740498052649	0.004008105300062	no	yes
TOR1AIP2	4286.1691879671	0.199974090834092	0.059280213810916	3.37336993203067	0.000742541185395	0.004014837862475	yes	yes
MAP3K1	870.222933877169	0.281216437080944	0.083395371936599	3.37208685027197	0.000746009195754	0.00403069651159	no	yes
CBFA2T2	2659.76797163164	0.202960111600878	0.060206534735936	3.37106449476051	0.000748783257027	0.004040658704995	no	yes
HECTD1	8748.84549189564	0.19785859000562	0.058695370639606	3.37094029477192	0.000749120913302	0.004040658704995	no	yes
SFPQ	12988.0176591924	0.198105439758998	0.058775188952746	3.37056236294318	0.000750149247573	0.004042918101457	yes	yes
LETM1	5242.21374843663	0.204252967738768	0.060611771397204	3.36985643267623	0.000752073561746	0.004051840007846	no	yes
NIFK	2578.71944507526	0.211840083644726	0.062874241611421	3.36926662199687	0.000753684856349	0.004059069728492	no	yes
ITGA4	3118.60708439187	0.222167233864004	0.065950173837006	3.36871339282721	0.000755199127556	0.00406431987612	yes	yes
EIF3B	14705.2535430259	0.171406961999996	0.050899964934514	3.36752613131507	0.000758458382332	0.004080403200056	no	yes
NR6A1	520.427155368325	0.357594974627485	0.106245323188193	3.36574791150171	0.000763364366064	0.004100940332342	yes	yes
ARL8B	3825.48898216603	0.229317583236768	0.068150134655634	3.36488818981092	0.000765746829229	0.004106685499742	yes	yes
GABBR1	1733.83892729555	0.27872237939337	0.082836459436476	3.36473071506772	0.000766183971059	0.004107302120203	no	yes
TAF11	1571.9524424471	0.244426760652861	0.072655216640105	3.36420111254529	0.00076765582103	0.004113728864543	yes	yes
ZNF841	719.03445125577	0.348189203206998	0.103521369806133	3.36345243362853	0.000769740998184	0.004123436580743	yes	yes
XKR8	708.538658730828	0.3092940749559	0.091965513509332	3.36315280754145	0.000770576971778	0.004126447898978	yes	yes
SLC19A2	934.549485178414	0.367456614110893	0.109264895207967	3.36298875692418	0.000771035039216	0.00412743410513	yes	yes
EPHB2	1486.05835427033	0.258523601345563	0.076889281667086	3.36228399772176	0.000773005767861	0.004136514174681	no	yes
DDOST	15215.2939007331	0.203696582484747	0.06059229799864	3.3617570089406	0.000774482448998	0.004142944985427	no	yes
RPS6KB1	2535.15131167943	0.217676508154005	0.064754788552686	3.36155075198642	0.000775061116633	0.004143283966982	yes	yes
AASS	1982.41501462501	0.236144837057145	0.070255565089563	3.36122607164435	0.000775972842244	0.004146501687863	yes	yes
FAM198B-AS1	520.847700652505	0.341064230046209	0.101503788704937	3.36011329624014	0.000779105154131	0.004160289003401	unknown	unknown
PDS5B	1978.4178038978	0.24622096371913	0.073293538918215	3.35938156832457	0.000781171261249	0.004166891941862	unknown	unknown
FOXP1	639.530267891227	0.32698212985051	0.097356490500355	3.35860637714048	0.000783365638598	0.00417711847418	yes	yes
RIF1	4846.2660784115	0.252971862920018	0.075331606955779	3.35811053477879	0.000784772246483	0.004183138656614	yes	yes
ZFAND2B	1020.27833080516	0.273056098100989	0.081348073121045	3.35663879456228	0.000788961104115	0.00420397980124	yes	yes
RBM48	485.674379413114	0.338198826925595	0.100772140668323	3.35607465200852	0.000790572257855	0.0042110757701	no	yes
SRSF6	7110.97455207241	0.301660357436062	0.089904796271634	3.35533108294513	0.00079270050705	0.004220920120399	yes	yes
SERTAD4	1093.4453947244	0.310248242178107	0.092480731199749	3.35473387973113	0.000794413675878	0.00422705497239	yes	yes
ME1	4846.81676758879	0.200736693890009	0.059848131764329	3.35410125549907	0.000796232202864	0.004233741377897	no	yes
FAM120A	15185.3387864074	0.169939835223365	0.050692428730987	3.35237114254669	0.000801225295066	0.004255785679009	no	yes
TRA2B	7827.3348636883	0.204592553902588	0.06103648755802	3.35197128943745	0.000802383394263	0.004260435295329	yes	yes
HELB	615.1930134877	0.355925185957716	0.106212883129746	3.35105474467661	0.000805043857239	0.004271551367862	no	yes
DDB1	26545.2623258677	0.17445503162278	0.052078972604107	3.34981707394556	0.00080864944702	0.00428917230452	yes	yes
UTP18	3750.16630159139	0.193458155195547	0.057763062827548	3.34916719657194	0.000810548667891	0.004297733242944	yes	yes
FEM1A	3100.75536473251	0.2341871985998	0.069928617663883	3.34894648891011	0.000811194611435	0.004299645304158	yes	yes
AC074141.1	33.8147385874401	1.19866309126509	0.35800404837489	3.3481830630303	0.000813432609861	0.004309991560477	unknown	unknown
SCNN1G	326.593882735278	0.434426018932382	0.129834392761461	3.34600108409283	0.000819860751681	0.004339473715166	yes	yes
RBM4B	673.643900312107	0.314075324015243	0.09387977525353	3.34550570841331	0.000821326685239	0.004345232277767	yes	yes
FGFR1OP	579.264406809423	0.399059234042188	0.119284578383195	3.34543860950937	0.000821525433629	0.004345232277767	yes	yes
HIRA	600.772555991985	0.328555426216483	0.098215865230137	3.34523781312339	0.000822120463412	0.004346853776544	yes	yes
ANKS1A	3171.03962107782	0.209389616198452	0.062620712288784	3.34377570208438	0.000826465279438	0.004366762025192	yes	yes
SIRT7	1602.97178452526	0.232504846795685	0.069566172497102	3.3422112853107	0.000831137690849	0.004383764040392	yes	yes
DDX56	4489.35792524533	0.183030942733187	0.054789655466801	3.34061131017867	0.000835941640228	0.004407559334006	yes	yes
KIF5C	133.970473643062	0.625798453078311	0.187366316245241	3.33997308384509	0.000837865100548	0.00441615571884	yes	yes
PLA2G12A	870.494216589085	0.285993370575289	0.085633978165792	3.33971837699274	0.00083863387105	0.004417117722073	no	yes
PANK2	1116.24840255019	0.264260634332357	0.079151183527297	3.33868203298842	0.000841768574309	0.004432079191564	no	yes
IGF2BP2	5715.84839491436	0.188177874731026	0.056368381746883	3.3383586489323	0.000842748959535	0.00443414248297	yes	yes
NIPSNAP3A	1467.15257418519	0.227009403429604	0.068009224085248	3.3379207965239	0.000844078059786	0.004439585439063	no	yes
ARID2	2565.62674063417	0.229481242186851	0.068785409804422	3.33619066658666	0.000849348907608	0.004464192078391	yes	yes
ZNF230	263.568843848606	0.432734204081255	0.129775839096259	3.33447432969616	0.000854607882064	0.004490267146034	yes	yes
GPN3	2776.92380756052	0.19644465245232	0.058922429687183	3.33395369972413	0.000856209087554	0.00449397935923	yes	yes
PSMA3-AS1	910.899641649757	0.301018486593051	0.090288698053786	3.33395533529271	0.000856204052984	0.00449397935923	unknown	unknown
HPS5	2426.33393067624	0.222093322825605	0.066635419893254	3.33296200701349	0.000859266753076	0.004505320355636	yes	yes
BCCIP	5756.96718530728	0.198455622107339	0.059591805480273	3.33025019980366	0.000867679791422	0.004546268003109	yes	yes
TPRKB	1142.50668208857	0.258698530694068	0.077797997287553	3.32525951455897	0.000883362698688	0.004618803784363	yes	yes
TP53INP1	1683.79754556428	0.289829085903349	0.087164910550807	3.32506606238542	0.000883975867616	0.004620406642078	no	yes
SLC39A9	4787.91479059167	0.189200242396373	0.056902881853772	3.32496766829095	0.000884287890378	0.004620434889081	no	yes
FDXR	3253.94315554516	0.269749257387375	0.081157557384861	3.3237724998078	0.000888086113897	0.004632178845525	yes	yes
GMFB	2213.34685316395	0.346038877203834	0.104099089832971	3.32412970909793	0.00088694932778	0.004632178845525	yes	yes
KAT6B	2108.75543810529	0.240477056288505	0.072361727590401	3.32326306040828	0.000889709695286	0.004637507920532	yes	yes
CDK2AP1	4100.12647234577	0.206925781890663	0.062283245247616	3.32233461933464	0.000892675711936	0.004649751228196	no	yes
ZNF331	1291.95731975809	0.263721347725426	0.079384061941107	3.32209440128014	0.000893444608456	0.004652148170291	yes	yes
VANGL1	4006.06213742834	0.19416284154675	0.058451322413593	3.32178697639862	0.000894429517963	0.004655667843239	yes	yes
SLC16A9	317.184014586984	0.395450078535097	0.11906975976205	3.32116298315683	0.000896431725473	0.00466447847761	no	yes
FAM117B	726.786793138491	0.321710905708398	0.096880571659565	3.32069578242043	0.000897933551567	0.004669068560582	yes	yes
AC027290.3	87.9790326583882	0.756337666838797	0.227798712467569	3.32020167561954	0.000899524404898	0.004672503708172	unknown	unknown
FAM171B	1132.2667978255	0.286099714127831	0.086177281079814	3.31989719962104	0.000900506012946	0.004675990733661	no	yes
ANO10	2248.30165958544	0.211815323303463	0.06380709381296	3.31962029056466	0.000901399609178	0.004679018501795	yes	yes
ARRB2	1853.57584908465	0.228674711947398	0.068899735887624	3.31894903516566	0.000903569188283	0.004687051324696	yes	yes
TCERG1	5568.67491194098	0.194739875445485	0.058734268360385	3.31560911341549	0.00091443635186	0.004737612235702	no	yes
CTCF	3498.70658976143	0.210846082305158	0.063595752554317	3.3154113889143	0.000915083473629	0.004738357315778	yes	yes
TBCEL	102.573673306272	0.696889205259883	0.210440256533556	3.31157743646239	0.000927715604911	0.00479948501322	yes	no
GPNMB	485.873367674048	0.354779626760973	0.107143776596118	3.31124810074902	0.000928808203697	0.004801444535683	yes	yes
P2RX5	929.629792872688	0.268199800790938	0.081002598176555	3.31100244718525	0.000929623956138	0.004802366607832	yes	yes
CARF	460.882044789012	0.384452663468082	0.116112651211926	3.31103165292807	0.000929526936605	0.004802366607832	no	yes
MALT1	2761.65382351617	0.224340527527085	0.067781198638439	3.30977515938851	0.000933709415726	0.004821818775044	yes	yes
C15orf41	1342.9013768923	0.241700978229449	0.073034535876538	3.30940664342738	0.000934939394314	0.004826516523781	yes	yes
SAE1	8521.28360792826	0.181942496093209	0.054984848394776	3.30895694731963	0.000936442357613	0.004832619824273	yes	yes
ESCO1	1517.24626152444	0.272440381609518	0.08235619988328	3.30807373331499	0.000939400731114	0.004846227188344	yes	yes
STK11IP	1762.03331232428	0.229063676156845	0.069295997621958	3.30558306421239	0.000947790062749	0.004884489895882	yes	yes
SGTB	1117.53580864584	0.339463658479202	0.102714677521207	3.3049186997556	0.000950039540352	0.004894408831988	yes	yes
GAPVD1	5890.70810983463	0.18495352538694	0.055984772757532	3.30363983413785	0.000954383591314	0.004911750798329	yes	yes
SAFB2	1549.1418427245	0.240791731157958	0.072895971870228	3.30322410114273	0.000955799711051	0.004917359455728	yes	yes
MPRIP	16198.8684834896	0.17846047979044	0.054029680372376	3.30300824584712	0.000956535750689	0.004917788204413	yes	yes
PRKCE	669.096358674749	0.296565253208788	0.089785316859841	3.30304846695301	0.000956398561949	0.004917788204413	yes	yes
C1R	220.079021260929	0.469513221547332	0.142197752967639	3.30183291752988	0.000960552693726	0.004931709894978	yes	yes
AAK1	2855.21019208801	0.236546658534708	0.071645026344161	3.30164800831266	0.000961186082167	0.004933281019135	no	yes
ZFP3	47.0490435393916	1.08436965746514	0.328582160063301	3.30014769291259	0.000966339586298	0.004955772442976	no	yes
GPR137B	630.760009468546	0.300192960032246	0.091009154677804	3.29849190551222	0.000972056826194	0.004975517769672	no	yes
PLLP	791.961494957139	0.276104575651789	0.08374384773092	3.29701325091902	0.000977188908108	0.004998390922023	no	yes
GABPA	1036.31067305135	0.293917084837624	0.08923428963538	3.2937684161391	0.000988539073463	0.005044461665429	no	yes
HK2	3863.92694770193	0.190230425603472	0.057749064615063	3.29408669857231	0.000987420372166	0.005044461665429	yes	yes
ANKRD13D	1687.64154383809	0.229847209428524	0.069778614709762	3.29394916171024	0.000987903643779	0.005044461665429	no	yes
CFAP45	76.7477439669035	0.759465413349129	0.230572792005958	3.29382060537959	0.000988355557961	0.005044461665429	no	yes
MIR34AHG	663.914604374152	0.44766535477386	0.135918931158375	3.29362032910805	0.000989059970696	0.005045411204612	unknown	unknown
SETMAR	246.107523935901	0.466725069526585	0.141737984577842	3.29287220300683	0.000991695396965	0.005057143125845	unknown	unknown
PRPS2	5361.60361181879	0.201152102236771	0.061127815282145	3.2906803769826	0.000999454023464	0.005091539107362	no	yes
HMGN5	819.847436680685	0.297131930092557	0.090307020802285	3.29024174923328	0.001001013410509	0.005097759744156	no	yes
CLEC7A	90.0424765502571	0.726027068618114	0.220778492345812	3.28848639604312	0.001007276523037	0.005122730315776	yes	yes
KIF9	392.636374505659	0.372079129342247	0.113201577247131	3.28687230682271	0.001013067598849	0.005146970885726	yes	yes
DNAJB11	1484.54074682217	0.233692810312961	0.071136000568518	3.28515531440185	0.001019261690734	0.005173207954754	yes	yes
FOXP2	60.6806753601635	0.875106652434226	0.266377225057874	3.28521573961173	0.001019043111548	0.005173207954754	unknown	unknown
HELLPAR	84.2418056144201	0.787884352628487	0.239825935247457	3.28523415040802	0.001018976521862	0.005173207954754	unknown	unknown
FUBP3	5775.59114306503	0.17717870203095	0.053970802573453	3.28286209547863	0.001027589212936	0.00521149414055	no	yes
PCSK7	2489.26764709012	0.206572052211545	0.062927527533285	3.28269773673024	0.001028188471687	0.00521149414055	yes	yes
SH3BGRL2	1369.11678794134	0.242683992793012	0.073927600070553	3.282725160311	0.00102808846171	0.00521149414055	yes	yes
ASXL2	4669.59071223952	0.209580521403863	0.063849577111944	3.2824104854511	0.001029236578294	0.005215052454039	yes	yes
LTV1	1198.96880744918	0.241359242879452	0.073579467362855	3.28025265104456	0.00103714163402	0.005248813426619	yes	yes
EXTL2	942.960165504301	0.301869082551245	0.092029979773793	3.28011679773515	0.00103764119702	0.005248813426619	yes	yes
ZBED5	2719.86356946933	0.279782688004513	0.085296204846442	3.28013055807354	0.001037590587046	0.005248813426619	yes	yes
NPEPPS	6566.97101217105	0.193286128313101	0.058938849318761	3.2794350508566	0.001040151496907	0.005257981518579	yes	yes
USB1	3614.44650077261	0.219311437152864	0.066886601883781	3.27885452357006	0.001042293519076	0.005265276915506	no	yes
TENM3	283.388840676073	0.430637440852657	0.131336782387221	3.27887917630727	0.001042202472795	0.005265276915506	no	yes
COL18A1	295.932283847015	0.503819436128657	0.153685887331707	3.27824138491805	0.001044560301864	0.005274959513669	yes	yes
EIF4E2	3740.69274685914	0.2027796320758	0.061872502293935	3.27737887684682	0.001047756729521	0.005288939937367	yes	yes
IFNAR2	615.411182683423	0.319210235406006	0.097408076051319	3.277040758282	0.001049012253775	0.00529212107537	yes	yes
IPMK	647.74906533864	0.413164525927518	0.126086645058044	3.27683019670576	0.001049794828189	0.005294296608429	no	yes
SLC25A26	1077.02978830004	0.250271906949557	0.076437787361223	3.27419088894925	0.001059650023525	0.005338637982113	no	yes
ZNF211	539.774964488539	0.32128763674846	0.098173155677508	3.27266282245085	0.001065394888405	0.00536220293032	yes	yes
KIAA1958	1277.43853126685	0.26842559067989	0.082019640224211	3.27269895291071	0.001065258721673	0.00536220293032	no	yes
ZNF780A	478.670903114481	0.366589192637728	0.112033541589883	3.27213785653306	0.00106737517209	0.005368583600878	yes	yes
ZNF236	817.172785251992	0.279331394335666	0.085421738967979	3.27002701783413	0.00107537212776	0.005399794266314	yes	yes
ZNF101	537.672268367482	0.322708348895912	0.098683982685946	3.27011881880474	0.001075023188329	0.005399794266314	yes	yes
DDX20	1424.56922247809	0.264666021294356	0.080973764437863	3.26854041098031	0.00108103738929	0.005422820379234	yes	no
BBS5	149.135958278435	0.562156138016096	0.172098298716034	3.26648283109217	0.001088924106804	0.005455118804998	yes	yes
CLASRP	1824.12576284284	0.213276514928955	0.065370073615923	3.26260172478994	0.001103945450273	0.005528532399522	no	yes
TMEM30B	3124.2814999521	0.219838785079029	0.067404031340436	3.26150796483812	0.001108213191749	0.005546218726825	yes	yes
ATP6V0D1	4694.7380682317	0.213416566054179	0.065441461397712	3.26118276542097	0.001109485026419	0.005550740326397	yes	yes
QTRT2	2280.14022786239	0.230152729508338	0.070582479200313	3.26076289917735	0.001111129093344	0.005557120580022	yes	yes
ITM2C	3567.78260449894	0.219809201758388	0.067450357107271	3.25882932552619	0.001118729486693	0.005589176324654	no	yes
ADNP2	2699.24550714408	0.203001356217632	0.062313344984402	3.25775090822753	0.001122989326909	0.005603419260658	yes	yes
CNEP1R1	526.20863642571	0.338951945764096	0.10406745597637	3.25704075865042	0.001125802662046	0.005612170914335	yes	yes
RSRC1	1569.34596791277	0.232878097824603	0.071509707845251	3.25659417220048	0.001127575198817	0.005618859348865	yes	yes
POU2F1	2232.6867557211	0.262586568748185	0.080640016181765	3.2562812010889	0.001128818943051	0.005621339277211	no	yes
JPT2	7632.75387931136	0.165439161424563	0.050814764941544	3.25573013306038	0.001131011965229	0.005626681843522	yes	yes
CENPQ	592.259663360562	0.353352811428639	0.108538704894294	3.25554659761945	0.001131743234055	0.005628461648178	yes	yes
PDIK1L	630.453801706606	0.354730929076125	0.108991309418383	3.25467168867957	0.001135235186427	0.005643965365977	no	yes
GAD1	201.093720830642	0.491485831130986	0.15105979147993	3.25358473168741	0.001139587341912	0.005661866684888	no	yes
SRSF10	5581.40958178885	0.239532343516931	0.073663651209318	3.25170337859427	0.001147156712457	0.005695718121915	yes	yes
C12orf45	1597.31358973455	0.220466026134666	0.0678063973919	3.25140450775523	0.001148363447817	0.005699831618958	yes	yes
KAT6A	4782.61814612488	0.204307934920882	0.062840267658087	3.25122636384235	0.001149083288296	0.005701526529908	no	yes
IMPDH1	5856.80255960957	0.215839844701861	0.06640150373271	3.25052645751359	0.001151915496337	0.005709939017862	yes	yes
ZNF136	235.401947951085	0.443925970891624	0.136576056129877	3.25039383528157	0.001152452885794	0.005710724280181	yes	yes
MIR647	26.8272793188533	1.29929669796607	0.399772409621852	3.25009096849651	0.001153680980445	0.005713843152346	unknown	unknown
RCAN1	1010.45434187775	0.258531468527913	0.079587789451948	3.24838106835475	0.001160637176013	0.005743890081723	yes	yes
PPP6C	4295.00670804323	0.175738062330121	0.054108093422112	3.24790712840576	0.001162572102469	0.005749523797869	yes	yes
FLCN	1043.36862505046	0.263782837460777	0.081218767658815	3.24780644996833	0.001162983520053	0.005749671477587	yes	yes
ADGRG6	2609.42850198243	0.207190710692182	0.06381603063511	3.2466875271022	0.001167565010718	0.005766646065721	yes	yes
SMG7	6896.99213982951	0.192378525527419	0.059259066862845	3.24639815832197	0.001168752558385	0.005770620020415	no	yes
TOMM22	4436.3090621519	0.194256039861112	0.059844346458468	3.24602157692418	0.001170299691587	0.005776366214388	yes	yes
KIF5B	13180.3479800955	0.17113454019575	0.052728406940087	3.24558525711204	0.001172094618494	0.005779546402514	no	yes
TATDN2	950.442608338409	0.268880095663628	0.082924701108427	3.24246083578952	0.001185022342156	0.00583756184176	no	yes
TNKS1BP1	14645.3096975416	0.188298390127982	0.058078306993088	3.24214667880029	0.001186329473191	0.005840151917922	yes	yes
PEAK1	1828.19824481501	0.251913557438146	0.077699410792485	3.24215531197452	0.001186293534852	0.005840151917922	no	yes
SPRYD3	2793.86580136751	0.211446940930289	0.065241800228916	3.2409734279002	0.001191222872047	0.005854708890699	no	yes
LPCAT1	5192.35547240695	0.197122855208859	0.060824200442892	3.24086225176011	0.001191687531836	0.005855082953125	no	yes
FAM81A	263.429583982969	0.438909342499985	0.135434587655523	3.24074780377631	0.001192166041184	0.005855524796155	yes	yes
CCDC167	633.152656962155	0.341957869676933	0.105523851751746	3.24057418299533	0.001192892292124	0.005857182779413	no	yes
USP30	676.568449547471	0.29655519518529	0.091579116157123	3.2382404158224	0.001202694131206	0.005900304881505	yes	yes
CLBA1	593.716982581311	0.306099256683728	0.094527489329508	3.23820360463308	0.001202849332801	0.005900304881505	yes	yes
ANAPC2	2120.25031741676	0.269730921831551	0.083303043332314	3.2379479913541	0.001203927547816	0.005901751534822	yes	yes
BBS9	375.721758295887	0.386255316311225	0.11930618743057	3.23751286190422	0.001205765042644	0.005908836887024	no	yes
JCAD	165.415592254804	0.540282658199129	0.166950689613084	3.23618105113108	0.001211405217211	0.005934546559865	no	yes
ZNF540	27.1480208827881	1.28111695020594	0.39608993345467	3.23440926415908	0.001218946455607	0.005969549606611	no	yes
CFL1	47006.5076238129	0.185628380095127	0.057413248568636	3.23319764554366	0.001224128394433	0.005989087914191	yes	yes
COA7	4070.17746161183	0.180783410887948	0.055936529977086	3.23193825147905	0.001229536222166	0.006013593421557	no	yes
BACE1-AS	330.539799469218	0.417108669927863	0.129067402662111	3.23171196851171	0.001230510214526	0.00601559059928	unknown	unknown
SMARCA5	7530.46223658098	0.181570721531617	0.056234084914005	3.22883748902965	0.001242945044089	0.006065394711585	no	yes
PNRC1	1289.58924613786	0.233295087478332	0.072271378637039	3.22804257892998	0.00124640420274	0.0060783381654	yes	yes
FAM111A	848.203328546187	0.325594736575833	0.100884901200864	3.22738816909347	0.001249258624721	0.006088317663622	no	yes
ZNF569	168.385019166473	0.526273024506427	0.163188568724687	3.22493804939423	0.001259999310674	0.006138677533963	no	yes
GRIP1	175.101855609321	0.522114107392715	0.161929739274542	3.22432500497948	0.001262700040222	0.006149847093118	no	yes
NRDE2	1397.74629864821	0.230766850949318	0.071585141958243	3.22366966994253	0.001265592988106	0.00616194531107	no	yes
TFAP2C	1909.3151779418	0.22887471129427	0.071008567450549	3.22319854507219	0.001267676527726	0.006166112845803	yes	yes
RBBP9	1454.63683163624	0.238618371664633	0.074031038563732	3.22322064223389	0.001267578732764	0.006166112845803	yes	yes
ARPC1A	1087.65165334162	0.272501884829376	0.084553844178482	3.22282076559595	0.001269349536578	0.006172258201579	yes	yes
COL5A2	2736.20443571595	0.197785386007304	0.061373605651983	3.22264569445112	0.001270125535891	0.006174039258177	unknown	unknown
RSL24D1	4339.74339614554	0.213551515346357	0.066274090824097	3.22224737738252	0.001271892700266	0.006180635633768	yes	yes
KCTD20	4028.92788827843	0.196181718036399	0.060893000737478	3.22174495689868	0.001274124964634	0.006189487134774	yes	yes
MICOS10	713.972285621734	0.293697533790636	0.091196990741244	3.22047395866333	0.001279788192883	0.006212992357784	unknown	unknown
FCHO2	1099.45903455363	0.251163394725712	0.078002975559547	3.21992068794831	0.001282260670637	0.006222990674986	yes	yes
TRUB2	3971.30438068324	0.184409694179836	0.057356604368741	3.21514315935234	0.001303794827454	0.006323425894724	no	yes
ANKRD10	1772.23768881289	0.247232570302817	0.076907064990874	3.21469256864963	0.0013058429421	0.006331321523327	no	yes
MYLK-AS1	174.340972662646	0.500647450511151	0.155827625439499	3.21282859248555	0.001314347044402	0.006368455180735	unknown	unknown
ZNF134	862.784097578765	0.270747962769979	0.084274546388419	3.21268964797638	0.001314982999519	0.006369488530938	no	yes
NXT2	697.187402618819	0.305404579826369	0.095072402498544	3.21233682751467	0.001316599150468	0.006375267544473	no	yes
LEO1	2576.21741223821	0.201783116347095	0.062823001287871	3.21193053834651	0.00131846249397	0.006380189891341	no	yes
GABARAPL2	2471.38943634089	0.194216342803583	0.060474343931914	3.21154939724929	0.001320212714039	0.006386608471222	yes	yes
SCAF8	2179.8228567515	0.219588928080208	0.06838020275348	3.2112939014214	0.001321387164386	0.006390238504535	no	yes
C5orf15	2034.3880858115	0.230844407555101	0.071914809811626	3.20997035464289	0.001327486625111	0.006413560741841	yes	yes
C2CD2	534.514314273379	0.317462485782726	0.098922791280482	3.20919458168751	0.001331073778517	0.006426770512166	no	yes
CLNS1A	6810.59009486917	0.175690261548825	0.054792249225387	3.20648018711784	0.001343695577157	0.006483557045205	yes	yes
ZFAND6	2746.78820728377	0.22914274643952	0.071487590764753	3.2053499633743	0.001348983546481	0.006506988816238	yes	yes
ALMS1	1568.18341090477	0.249177597258854	0.077764414791557	3.20426248852716	0.001354089622796	0.006527439707587	yes	yes
KPNA6	7947.81884517397	0.185827923837751	0.058051487220095	3.20108808122704	0.001369096735376	0.006593005387585	yes	yes
SUGP2	6989.39158524332	0.226197801989779	0.070664385323251	3.20101563121291	0.00136944102881	0.006593005387585	no	yes
GFM1	2489.98648254243	0.200835644221081	0.062754842197797	3.20032107782326	0.001372745706378	0.006606804551072	yes	yes
GANC	1036.5411691332	0.248690226873086	0.077733326992372	3.19927419158954	0.00137774068016	0.006628727429546	yes	yes
INPP5J	143.984577756732	0.55449365766041	0.173410200627341	3.19758385408952	0.001385841126236	0.006663446053368	no	yes
COL4A2	15388.4556920292	0.219320898524077	0.06865313143759	3.19462337597018	0.001400134254984	0.00672144730435	yes	yes
CBX6	4949.38585706885	0.215791303863621	0.067546587218953	3.19470328181247	0.001399746692918	0.00672144730435	no	yes
PWWP3B	95.782842841127	0.682962414050654	0.214200482271838	3.18842612680918	0.00143049556243	0.00684539143546	yes	yes
CCDC186	1772.39701878646	0.244889556806364	0.076804555251115	3.18847698558621	0.001430243946213	0.00684539143546	yes	no
SLC35E3	1227.77656590875	0.250037928311256	0.078457079196419	3.1869390356131	0.001437870789167	0.006876317017442	no	yes
NKX1-2	536.588375597749	0.308078743781477	0.096681999279709	3.18651606376262	0.001439974910808	0.006884194775051	unknown	unknown
GAN	514.308646716527	0.333312054803554	0.104644714317032	3.18517812370103	0.001446649348235	0.006913910253266	yes	yes
CPSF6	4630.07436280284	0.194043674846885	0.060931538744164	3.18461799662774	0.001449452052092	0.006920720206901	no	yes
ZNF529	635.783547421012	0.31541035160679	0.099041289977124	3.18463493033704	0.0014493672477	0.006920720206901	yes	yes
AL136116.3	62.9274079897525	0.82552653373008	0.259214362004212	3.18472528816388	0.001448914810996	0.006920720206901	unknown	unknown
USP32	3140.78442595981	0.214842552673968	0.067471816702305	3.1841821248401	0.001451636482216	0.006928954751506	yes	yes
AC135050.6	122.807912837705	0.624700341123645	0.196230180918633	3.18350795070957	0.001455021173291	0.006938517107699	unknown	unknown
OTULIN	5020.92884035621	0.197627708584548	0.062083426931438	3.18326030556913	0.001456266301189	0.006942257795827	yes	yes
SLC38A4	48.7856520615036	0.926380818018694	0.29104377300253	3.18296044770778	0.001457775262308	0.00694725345595	unknown	unknown
RFX7	2266.76852384154	0.221060203211659	0.069521373666686	3.17974446637824	0.001474049749436	0.007020371578463	yes	yes
ZBTB7B	3111.98704380325	0.253642107909399	0.079807681017737	3.17816662099264	0.001482095514975	0.007049778192914	yes	yes
RAD18	2644.50771485846	0.188020333160951	0.059163764899994	3.17796430769349	0.001483130074852	0.007052473050786	no	yes
CYB5A	3035.94334156438	0.214167561568618	0.067435706865922	3.1758777585654	0.001493838850045	0.007092204672757	yes	yes
BLZF1	1115.50867337367	0.240432406021301	0.075720517713552	3.17526098977359	0.001497017900618	0.0071050591321	yes	yes
CMYA5	53.0559482295461	0.882614475798187	0.278014316925847	3.17470871844921	0.001499869795962	0.0071163532605	no	yes
TMEM268	1703.36020881062	0.216146148973723	0.068088070257282	3.17450837065847	0.001500905616359	0.007119026355969	yes	yes
ADGRE5	2572.39478110581	0.211318080356424	0.066577068334874	3.17403703169266	0.001503345090862	0.007126111096004	yes	yes
TMEM161B	1240.44278140894	0.297092036064727	0.093638606930843	3.17275155838386	0.001510016798595	0.007155485263533	no	yes
LIN54	1457.295270259	0.233077473794699	0.073470890144424	3.17237852075199	0.001511957993161	0.007162431624943	yes	yes
NEK2	3833.18525216673	0.183857512765043	0.057961978623087	3.17203651656936	0.001513739717077	0.007168618415033	yes	yes
ARMC8	1547.95359902062	0.219203683905123	0.069125007058501	3.17111987734931	0.001518524634631	0.007186761218357	yes	yes
RSF1	2910.92336246481	0.220525146926509	0.069556330975848	3.17045398790631	0.001522009354237	0.007200991823863	no	yes
LARP1	21544.33582705	0.157625587495958	0.049743726704534	3.1687530858357	0.001530943946077	0.00723871801802	no	yes
MIGA1	1170.53430899597	0.270348677775394	0.085396217254752	3.16581561181914	0.001546487906009	0.007305337384214	no	yes
PHPT1	6957.14790111305	0.219070807608429	0.069210274415998	3.16529315129822	0.001549267739141	0.007313883321152	no	yes
ABHD17B	854.727970357448	0.270436957213724	0.085454625847664	3.16468481993964	0.001552510259377	0.007326895427044	no	yes
TSNAX	1217.75501790412	0.256503977880077	0.081057006467707	3.16448866122719	0.001553557153844	0.007329540623443	yes	yes
IRF2	1444.07065290335	0.233405587204913	0.073764188835835	3.16421275538414	0.001555030757154	0.007334196707215	no	yes
CENPK	1425.22075206311	0.248214427436638	0.078450455046633	3.16396415150294	0.001556359643943	0.007338167545237	yes	yes
ENSA	6951.84231079864	0.165825019911007	0.052421376884382	3.16330912628914	0.001559866023873	0.007347802786413	no	yes
ZNF404	160.441573772182	0.531745401507791	0.168109959878145	3.16308088999146	0.001561089491106	0.007348971428141	no	yes
NCOA6	5585.81157851457	0.193637636813899	0.061268463022928	3.16047811973732	0.001575104348472	0.007408004814959	yes	yes
MED23	2082.38052115288	0.212926576236601	0.067401461743898	3.15907950254324	0.001582683093489	0.007439005469679	no	yes
FAM83D	6082.23568649879	0.166335696973056	0.05266133631478	3.1585924059882	0.001585330416147	0.007447246974632	yes	yes
PABPN1	2542.22704041288	0.257067133001755	0.08143957987078	3.15653805446494	0.001596540532875	0.007487790006192	yes	yes
SELENOK	1490.45447497727	0.227094839031904	0.071942210386479	3.15662860248432	0.001596044900196	0.007487790006192	yes	yes
WDR41	2729.3623369999	0.192616302492881	0.061070804522803	3.15398338040495	0.001610582576007	0.007551297087072	no	yes
GNG12	10102.1973154128	0.195593461222106	0.062022252981681	3.15360135788486	0.001612692148059	0.007558836074369	no	yes
ABCB7	1986.24285696419	0.197868347911059	0.062768017341456	3.15237530659384	0.001619479734683	0.007576510438353	yes	yes
LIMS1	2229.42878182149	0.240218221574365	0.076200241681746	3.15246010081763	0.001619009457315	0.007576510438353	yes	yes
SLC25A17	1972.75562782953	0.201400334680163	0.063902188989948	3.15169695848517	0.001623246450625	0.007591775532114	yes	yes
NFATC3	1826.58677598711	0.217752079417347	0.069128296506525	3.14997027876702	0.001632870731043	0.007627318365186	no	yes
LIMCH1	1519.32666882527	0.239990893060928	0.076211457984765	3.14901327709676	0.001638227520935	0.007649969170427	yes	yes
BAK1	1578.21263078208	0.211150561830017	0.067069151653082	3.14825156760895	0.001642502721558	0.007667556849802	yes	yes
CNPY3	2616.27205658568	0.209807405535331	0.066655836480656	3.14762242307495	0.001646041622268	0.007679319258811	yes	yes
ZNF580	414.530887917503	0.335468732327399	0.106586083348282	3.14739712530029	0.001647310614094	0.007682860923485	no	yes
ZNF383	532.9065597685	0.350241234525533	0.11143868902407	3.14290519381365	0.001672800105825	0.007789686277713	yes	yes
DR1	3984.39750428655	0.233276839830414	0.074249604982047	3.14179233528339	0.001679170863857	0.007812110449972	yes	yes
TP63	6707.0380742795	0.178552974903363	0.05683337769454	3.14169212083477	0.001679745653532	0.007812372608975	yes	yes
SERGEF	527.238429709425	0.308671168468186	0.098265264837349	3.14120324184854	0.001682552262426	0.007823011429344	yes	yes
TMED8	2894.51822355678	0.198239660747879	0.063167894721114	3.1382977321487	0.001699321721384	0.007893674173717	yes	yes
SET	18280.2857260123	0.16981044753409	0.054113395007502	3.13804830597948	0.0017007684526	0.007897959880504	yes	yes
SS18L2	800.180617507889	0.268527226980274	0.08559721347628	3.1371024368064	0.001706265019164	0.007918604118811	yes	yes
ANKRD26	888.460505712187	0.27879475451785	0.088868758389199	3.1371514531223	0.001705979778171	0.007918604118811	no	yes
FCHSD2	1224.62410279717	0.223909877391119	0.071381926684442	3.13678668805	0.001708103509771	0.007924695747765	yes	yes
DRP2	47.2203555619414	0.957766228224005	0.305471365322978	3.13537155016592	0.001716365747926	0.007958127832458	no	yes
NXT1	968.716550797198	0.266805858338774	0.085118483061527	3.13452318159756	0.001721336527046	0.0079787204325	no	yes
ERVK3-1	232.084040345732	0.491355193475455	0.156786586782312	3.13391090117722	0.001724932235128	0.007990471518948	unknown	unknown
NUP62CL	598.856359139284	0.298791953858987	0.095353223030114	3.13352757635286	0.001727186881864	0.007998457013771	no	yes
ZNF639	1660.98576373616	0.245704922624352	0.078419683444568	3.13320472401591	0.001729087942629	0.00800480067818	no	yes
ZNF227	719.903196234831	0.280368767417024	0.089557208097018	3.13061085058947	0.001744431497254	0.008065921519519	no	yes
TSR1	10274.0722991438	0.159434460601261	0.050927404500364	3.13062215059718	0.0017443643836	0.008065921519519	yes	yes
C3orf38	1134.73392477769	0.238671765807633	0.076281597270825	3.12882496364448	0.001755068228104	0.008107640444299	no	yes
SRGAP1	2557.53909218203	0.216732577986889	0.069298704846181	3.12751267816562	0.001762922163482	0.008138211015266	no	yes
SPPL2A	1887.93717688181	0.265747595010805	0.08502174144821	3.12564281187634	0.001774169011713	0.008185839815526	yes	yes
MYL6	27267.2681033745	0.169203884075024	0.054143735610855	3.12508699604947	0.001777524820671	0.008197884572918	no	yes
TGS1	1748.96349922877	0.227588358854635	0.072829267229028	3.12495741772239	0.001778308004604	0.008197884572918	yes	yes
SP110	485.972575411113	0.331249784737937	0.106083802783726	3.12252932158984	0.001793042438902	0.008257749545174	no	yes
NAF1	829.678955338244	0.260569772892425	0.083453245792085	3.12234437881072	0.001794169314891	0.008260414728413	yes	yes
GTF2A1	1780.54297148266	0.255667274069377	0.081887937631767	3.12216037506108	0.001795291115233	0.008263054922251	no	yes
MAGT1	4896.80847928375	0.190178806025239	0.060932642641268	3.12113175765064	0.001801574085309	0.008286910833796	yes	yes
EIF2AK3	976.726317979704	0.256231078548257	0.082113840462058	3.12043715293834	0.001805828273435	0.008301411303355	yes	yes
KLHL8	1907.10302029752	0.221817170988971	0.071096092445365	3.11996290315715	0.001808738173589	0.008309718151773	unknown	unknown
FAM122B	3541.14325854593	0.207792237451964	0.066600718533793	3.11996990462694	0.001808695182673	0.008309718151773	no	yes
DHX33	6073.23237273707	0.178854500277511	0.057332239537853	3.11961475287257	0.001810877095163	0.008317009127403	yes	yes
CLTC	30326.7189983567	0.172018705347631	0.055155373121481	3.11880231448629	0.001815877495758	0.008334894298987	yes	yes
ELOC	2180.53948417812	0.198215923168839	0.063583506275309	3.11741102025086	0.001824470122276	0.008371784492258	yes	yes
GTF3C2	5219.93054563669	0.165648773180857	0.053144550227849	3.11694750394284	0.001827341083854	0.008379854775591	no	yes
RAB11FIP1	2564.82885438338	0.218239481886495	0.070049249516019	3.11551491835168	0.001836240601764	0.008415544290749	no	yes
ZSCAN30	902.577544678447	0.291245118563367	0.093501541949538	3.11486968547053	0.00184026191517	0.008428847051578	no	yes
LINC00265	98.6789485697117	0.633699406122194	0.203439219963883	3.11493234310815	0.001839871056769	0.008428847051578	unknown	unknown
SCFD2	610.69556502981	0.302899671940228	0.097246665118152	3.1147563936739	0.001840968823189	0.008429522697243	yes	yes
SMARCD1	7458.04401924726	0.174222666749795	0.055937146501332	3.1146148426725	0.001841852411082	0.008431006677578	yes	yes
PLXNB3	719.866897794418	0.361247630687731	0.116007401785501	3.11400501284981	0.001845663540415	0.008445886392502	yes	yes
SMDT1	925.402037379058	0.310175265623916	0.099630185865834	3.11326595377038	0.001850291998319	0.008464496090671	no	yes
TTC9C	879.671699768379	0.273225142177832	0.087776552079265	3.11273495831896	0.001853624010183	0.008477165465691	yes	yes
TMEM170B	62.5601852646086	0.88516227764561	0.284388272186801	3.1125132933196	0.00185501659475	0.008480960274966	no	yes
GUSBP1	164.181085768405	0.497526391011806	0.159955884704714	3.11039754448711	0.001868356993633	0.008536771236222	unknown	unknown
ETF1	9604.68253060416	0.155561902637528	0.050017459211693	3.11015203669444	0.001869910683594	0.008541280415604	yes	yes
PCNX2	1752.3992974294	0.211658725043838	0.068066992829799	3.10956480144624	0.00187363180316	0.008553092287738	no	yes
YTHDF2	2740.3613251275	0.194191037581161	0.062490432531886	3.10753230075779	0.001886563679162	0.008606911317378	no	yes
C2orf69	649.826848073631	0.330009237362956	0.106339293288209	3.103361205049	0.001913359587075	0.008713332008953	yes	yes
RSPRY1	1752.01723508457	0.209741946608727	0.067593111498546	3.10300771718784	0.001915646449911	0.008718476700005	no	yes
SETX	5473.32518173562	0.193541717951698	0.062377383274457	3.10275468113379	0.001917284988577	0.008723299363789	no	yes
CABIN1	3481.00064770938	0.219585255750687	0.070822086514069	3.10051943622231	0.001931815349268	0.008780895213156	yes	yes
GPR135	113.879483283557	0.599190460163969	0.193332779634329	3.09926987703422	0.001939982187894	0.008813262462881	yes	yes
WRAP73	2000.65294700584	0.205859617280688	0.06642476594054	3.09913952071674	0.001940835991036	0.008814483890574	yes	yes
GMDS	928.334454848091	0.270614982307332	0.087330437009775	3.09874760247725	0.001943405041468	0.008823492187369	yes	yes
HCFC2	567.345864901422	0.304730329465539	0.098350980558143	3.09839645457719	0.001945709491121	0.008831294072803	yes	yes
PDXDC1	4119.33913422744	0.181954514068566	0.058741445602121	3.09754913593745	0.00195128045455	0.008851247793382	no	yes
BMPR2	2762.20755412765	0.21016616594642	0.067856185107849	3.09722931833535	0.001953387000281	0.008858136836363	yes	yes
PIAS2	1260.84208756676	0.235377266427512	0.0760121013519	3.09657623248469	0.001957695173605	0.008869665836157	yes	yes
ZNF700	490.5793903322	0.318802474864712	0.102951615837917	3.09662429550035	0.001957377822006	0.008869665836157	yes	yes
ASAH1	5556.90225277805	0.179523598844792	0.057977437215257	3.0964390195148	0.001958601426534	0.00887110456761	no	yes
LIFR	551.611726868368	0.336382722639672	0.108738804571216	3.09349292523596	0.001978152694923	0.00895435238971	no	yes
STON2	1898.14612310674	0.229324437428641	0.074131291709982	3.0934903755058	0.001978169693101	0.00895435238971	yes	yes
STAG3L5P	405.835839250891	0.388223970088077	0.125523759785934	3.09283255018929	0.001982559671489	0.008971529035934	unknown	unknown
GTPBP8	877.101901449288	0.265139501843686	0.085759754456013	3.09165416255567	0.001990445971088	0.008996409819536	no	yes
TXNDC15	834.618306063726	0.271087674112724	0.087687447137327	3.09152202467675	0.001991332090198	0.008997716122098	yes	yes
H2BC8	50.7023511434541	0.937672751560498	0.303423779452466	3.09030740192	0.00199949435035	0.009028634452853	no	yes
NPHP1	381.576039823846	0.355788232484856	0.115159821895481	3.08951704360718	0.002004822033703	0.009045108750263	no	yes
SVIL	2984.22243253036	0.201988348489319	0.065382081160836	3.08935330450006	0.002005927401537	0.009047387013995	yes	yes
MKLN1	3585.22971150364	0.214363829898073	0.069390586842832	3.08923500508222	0.002006726363704	0.009048282338315	no	yes
ARHGEF4	3454.31170283776	0.202178726764933	0.065477804189384	3.08774445429117	0.002016818192049	0.00908183101618	yes	yes
ENTPD4	3842.24989084668	0.180954844628726	0.058605228945707	3.08769111364392	0.002017180198497	0.00908183101618	no	yes
UEVLD	1811.8383956923	0.220365978318479	0.071373643598746	3.08749795032676	0.002018491637091	0.00908502105117	yes	yes
AC090607.2	51.442734320433	0.884843080533965	0.286635153663123	3.08700126005446	0.002021867396502	0.009097497700178	unknown	unknown
NBEA	343.646933503912	0.365359085979224	0.11844569932529	3.08461251071541	0.002038175038391	0.009165401269327	no	yes
DCAF7	10922.0396890335	0.158809539530796	0.051486155571133	3.08450956901193	0.002038880511298	0.009165838432205	no	yes
RPA2	1984.15121544119	0.204610676340172	0.066350931862022	3.08376492383953	0.002043990337503	0.009186069309823	yes	yes
CDCA2	2077.21989051023	0.213166158307134	0.069200227437493	3.08042568934739	0.002067049281554	0.009278631404153	yes	yes
IGF2BP1	1263.49346544254	0.236517411953545	0.076783435773192	3.0803181646128	0.002067795739468	0.009279217986312	no	yes
TOMM20	14686.8270457707	0.170948395583609	0.055504751832694	3.07988757609247	0.002070787448455	0.009289876767123	yes	yes
BMP2	353.969486328037	0.383771039704274	0.124617960566857	3.07958048710307	0.002072923513562	0.009296691793411	yes	yes
SUCLA2	2304.79397262528	0.212678947369991	0.06906549883497	3.079380457067	0.002074315979467	0.009300168846948	yes	yes
MRNIP	1581.88833130429	0.282089265087034	0.091646009509182	3.07803107410554	0.002083731857309	0.009334053316823	yes	yes
SMPD2	841.55936542767	0.267618157816969	0.086990552156095	3.07640486448182	0.002095131494927	0.009376755716381	yes	yes
ZNF678	734.118873491258	0.369930884886773	0.120261025420874	3.07606627826544	0.002097512147889	0.009383931483654	yes	yes
SLK	8349.90442101577	0.182406117569888	0.0593138098992	3.07527231651236	0.002103104351113	0.009402095346415	yes	yes
DYNLL2	8896.60129208687	0.21392259200763	0.06956275487164	3.07524611988654	0.002103289097668	0.009402095346415	yes	yes
ZNF544	713.521138646721	0.285136015418332	0.092766683141444	3.07368988264438	0.002114290897905	0.009442871825882	yes	yes
KIAA0753	2141.72062688558	0.206294153519888	0.067128114208091	3.07314090308563	0.00211818447724	0.009457458337044	yes	yes
DISP1	210.935098965863	0.498258235882597	0.162220738118593	3.07148297844841	0.002129983080584	0.009501691841718	yes	yes
ZNF83	1292.6573060114	0.258845420586647	0.08427346011846	3.07149392255637	0.00212990499976	0.009501691841718	yes	yes
CDK20	217.581688652429	0.4460807491636	0.145296749084457	3.07013578744494	0.002139614697514	0.009539010022731	no	yes
AL157829.1	231.20779889345	0.435715305446412	0.141932228673247	3.06988278504034	0.002141427962634	0.009544270325031	unknown	unknown
RCL1	1063.6712806405	0.240545533622748	0.078498959553411	3.06431492839187	0.002181691137029	0.009689656148684	yes	yes
SZT2	2795.05210896784	0.197264878975012	0.064368306420351	3.06462745324992	0.002179412902409	0.009689656148684	no	yes
SYNCRIP	9766.57592461453	0.193246607458927	0.063078778304113	3.06357562169728	0.00218708920638	0.009710273892994	no	yes
AGPAT5	2838.19737377222	0.19561805079668	0.063854583154768	3.06349272255914	0.002187695259587	0.009710273892994	yes	yes
SP140L	260.805635830751	0.400784946798744	0.130845428418952	3.06304126664232	0.002190998434528	0.009722071675473	yes	yes
MIR600HG	253.195541151903	0.419876870951824	0.137102758316766	3.06249761935299	0.002194982214425	0.009734016182806	unknown	unknown
COL5A3	173.206528969289	0.482795420447703	0.157671702698346	3.06202959811613	0.002198417132901	0.009746380634211	yes	yes
TESK2	517.917715324762	0.308235704885101	0.100669094187893	3.06187025294772	0.002199587728528	0.009748702200352	yes	yes
GRHL1	760.518751321777	0.267387763109748	0.087357731021257	3.0608368599304	0.002207193208832	0.009768045363842	yes	yes
TXNL4B	1310.78578678601	0.228008171290489	0.0744944604324	3.06073995256865	0.002207907654237	0.009768338356339	yes	yes
MTRR	3670.64076436158	0.179521449130911	0.058656186649709	3.06057143133088	0.00220915057468	0.009770968596964	no	yes
TRIP12	12075.7191615138	0.171078490591397	0.055936631183346	3.05843392732478	0.002224971381983	0.009835169772691	no	yes
STT3A	11702.4099075131	0.157080923107916	0.051370177619285	3.05782324273972	0.002229510415712	0.009847633156383	yes	yes
TMEM94	5135.44810727388	0.173576480467097	0.056764620728548	3.05782859533497	0.002229470594657	0.009847633156383	yes	yes
HSP90B1	60054.3507572095	0.164170552395562	0.053692476965291	3.05760809846207	0.002231111538242	0.009847867536544	yes	yes
AHNAK	48153.8531007355	0.211164996089628	0.069081213158505	3.05676444339673	0.002237400265257	0.00987273341059	yes	yes
RBMX	6696.84212052009	0.173399775232232	0.056730570537882	3.05654911607919	0.002239007945998	0.009876935227822	yes	yes
AAGAB	3975.00323436574	0.173656357750935	0.056841741280362	3.05508511596089	0.002249966584439	0.00991946941513	no	yes
NCL	65839.3270723565	0.148964500833811	0.048761497068615	3.05496159447678	0.00225089343763	0.009920653176848	yes	yes
[truncated: 804 more rows]

## Sheet: 2B
Supplementary Table S2B. mRNAseq analysis: genes significantely downregulated upon E2F4-5 knockdown in 38HK
gene	basemean	log2FoldChange	lfcSE	stat	pvalue	padj	RE TP53 or TP73	RE E2F4
ADAM9	8081.59567036074	-1.25314966309203	0.051722159601797	-24.2284868369744	1.11479778529077E-129	1.67988878265467E-125	yes	yes
CTSB	31775.2016480345	-1.21153959207275	0.054705435232554	-22.1466036587126	1.12486065834304E-108	8.47526263028563E-105	yes	yes
STARD7	6035.7617047388	-0.968265643574243	0.054494837380511	-17.7680251949981	1.25014825757299E-70	6.27949469778915E-67	yes	yes
CASC4	1600.33022510684	-1.20034426416455	0.070017131758821	-17.1435794927906	7.0193324380095E-66	2.64435801270913E-62	no	yes
MCU	1695.61018252274	-1.2249630891469	0.074190596351811	-16.511029016914	3.05627237428892E-61	9.21099368163196E-58	yes	yes
CAV2	7182.71546741849	-0.905982904313401	0.055952998452375	-16.1918561895219	5.75655247743268E-59	1.44575815470722E-55	yes	yes
TMOD3	5211.70094376395	-0.908123151932232	0.056371347033227	-16.1096585362233	2.18225586830283E-58	4.69777338277935E-55	yes	yes
TFPI2	5853.33653661756	-0.92603490856225	0.057635422031811	-16.0671142140877	4.33817173670889E-58	8.17148873755828E-55	yes	yes
E2F4	3742.65876368582	-1.12803498786881	0.072732022237856	-15.5094682254233	2.99347750372525E-54	5.01207916707064E-51	yes	yes
ACSS2	13550.0099966543	-0.782580203804082	0.05177838665438	-15.1140322124711	1.30879806103483E-51	1.97222779817339E-48	no	yes
SLC2A1	8567.36943816994	-0.753256722415207	0.051574887878066	-14.605106349355	2.60575337793073E-48	3.56964524109438E-45	yes	yes
PRNP	14115.0114643891	-0.714188387069566	0.049854016253274	-14.3255938185856	1.51428185852494E-46	1.75528564047018E-43	yes	yes
PCK2	3676.62349752613	-0.919235476691734	0.064863190080602	-14.1719128453203	1.36724865903587E-45	1.47164786021511E-42	yes	yes
SMC1A	13789.7033776937	-0.685087351896818	0.051097658229099	-13.4074119174933	5.47151162703277E-41	5.49668058051712E-38	yes	yes
YWHAQ	8909.94868231879	-0.653430399244503	0.050660850002878	-12.8981333555868	4.6113207790913E-38	4.34299955125792E-35	yes	yes
MT1E	6059.00685821021	-0.760245649685483	0.060374161901451	-12.5922352500137	2.32981114345045E-36	1.95044022892527E-33	yes	yes
PTK2	6119.06462868052	-0.677560156515373	0.054329131484829	-12.4713967994239	1.06934989420392E-35	8.48107029250463E-33	yes	yes
LAMC2	46126.7778147872	-0.618720426136142	0.049763154827273	-12.4333038828367	1.723605101079E-35	1.29865026340798E-32	no	yes
ASH2L	1797.7404740768	-0.82045004025755	0.066667969715982	-12.3065100640205	8.35588681894941E-35	5.9959456416547E-32	no	yes
AKT1S1	2090.91017940848	-0.876990525049701	0.071498653696572	-12.265832707445	1.38184356852515E-34	9.46500033368429E-32	yes	yes
DNAJA3	2818.46502398077	-0.721189762104148	0.059568531798875	-12.1068916813183	9.71046462127107E-34	6.36204310338842E-31	yes	yes
TSKU	3047.85248604716	-0.925838152537505	0.076523891777161	-12.0986809614122	1.07321742970464E-33	6.738463936758E-31	yes	yes
SLC37A2	4759.97202002656	-0.633329307893544	0.053230554848343	-11.8978528346725	1.21431369157135E-32	7.31939720731544E-30	yes	yes
HMGCS1	21839.6320833622	-0.649363648983358	0.055075542505213	-11.7904176599239	4.37366644839648E-32	2.53487614272641E-29	yes	yes
ETS1	2927.47754228556	-0.651851546778902	0.059002785573929	-11.0478096998005	2.24628512041524E-28	1.12830901598458E-25	no	yes
THOC7	1793.79550653988	-0.768493673829228	0.069669405322447	-11.0305760508856	2.7211643886957E-28	1.32274923139534E-25	yes	yes
RGCC	665.3537580113	-0.98335162870169	0.089399370934343	-10.9995363325754	3.84101789007392E-28	1.80875933079762E-25	yes	yes
MAGED1	7035.84569270028	-0.645773311627544	0.058996160222716	-10.9460227443564	6.94296782147577E-28	3.17041157884298E-25	yes	yes
NT5C3A	791.362028805616	-0.934038842105787	0.085844831981953	-10.8805483165504	1.42701967490289E-27	6.32463514150343E-25	no	yes
C8orf76	576.148827663922	-1.10482347051417	0.101618890321091	-10.8722253020398	1.56340364116859E-27	6.73112270536272E-25	yes	yes
FGFBP1	6412.15666092982	-0.640012477783753	0.05890358110474	-10.8654255951893	1.68435977940068E-27	6.85989662588887E-25	yes	yes
ITGA3	45947.1038179503	-0.624805347875961	0.058019450592519	-10.7688945947469	4.82762370686277E-27	1.91440688522934E-24	no	yes
COPS7B	2467.256306983	-0.665347406747979	0.063882825564948	-10.4151217618191	2.11526733417651E-25	7.77438133139166E-23	no	yes
AC004816.1	1489.57456541529	-0.794232155935882	0.076418483482069	-10.3931944177123	2.66282359144937E-25	9.55383064275014E-23	unknown	unknown
CLINT1	3496.81604121169	-0.670585568467738	0.064558307611194	-10.3872854366997	2.83301472128903E-25	9.9280694965359E-23	yes	yes
KIAA1522	10811.8545383438	-0.566309963236398	0.054971285002693	-10.3019233261266	6.90663880314552E-25	2.31280311388E-22	yes	yes
DCTN2	6779.83160416041	-0.624909848210399	0.060838995946995	-10.2715345393741	9.4686383898418E-25	3.10180243253317E-22	no	yes
BBS2	2469.14907570478	-0.620697087993712	0.060804378812731	-10.2080984974021	1.82404326676573E-24	5.60949142589648E-22	yes	yes
THBD	1411.60857838785	-0.93164912492194	0.094150976783512	-9.89526775770096	4.36440924878753E-23	1.21791264759221E-20	no	yes
FARSB	4697.18927493248	-0.574388085126804	0.058828046143673	-9.76384773555126	1.60930929052027E-22	4.1811520170431E-20	yes	yes
HIGD1A	631.832884238242	-0.980700528541049	0.100541500610681	-9.75418630699112	1.77014478942969E-22	4.52106980201965E-20	no	yes
RNF145	4003.58758182611	-0.558997117462452	0.05767930817562	-9.69146709874598	3.27785847271279E-22	8.23234155421817E-20	unknown	unknown
UHRF1BP1	2839.52325519011	-0.660465600758458	0.06824428802729	-9.67796162653709	3.74100089760368E-22	9.24149877475243E-20	yes	yes
UNC13D	816.061934309343	-0.957120598663412	0.098940714510311	-9.67367785244435	3.90101182588039E-22	9.48134632325672E-20	yes	yes
AMIGO2	7813.85866992606	-0.5260744959109	0.05442579711263	-9.66590337339909	4.20889944781985E-22	1.00672866316186E-19	no	yes
HMGCL	1031.20133326395	-0.761327257657157	0.07920691694757	-9.61187844441803	7.12373288118062E-22	1.62647773918956E-19	yes	yes
PIM1	3198.722451916	-0.622097200656826	0.064716441980243	-9.61266073383243	7.06980275845737E-22	1.62647773918956E-19	no	yes
COL4A6	6926.62833930064	-0.497822981948466	0.052075197117881	-9.55969462432494	1.18104673481294E-21	2.65629749953675E-19	yes	yes
PRKACA	3089.06134926822	-0.608201429527937	0.063635127864204	-9.55763663783032	1.20476381091128E-21	2.66979203920914E-19	no	yes
RAB27B	3233.07951420681	-0.767536523730965	0.080748650478087	-9.50525512422344	1.99558242237837E-21	4.29591878897423E-19	yes	yes
WNK4	423.502450881272	-1.0435430625502	0.110256040771405	-9.46472461054346	2.9433561519779E-21	6.24696251466971E-19	yes	yes
OSBPL1A	1881.47025658229	-0.653421210831116	0.069518269579615	-9.39927323827861	5.49412406284522E-21	1.11445935039458E-18	no	yes
KRT80	5270.81972700056	-0.556975516644938	0.059509276028029	-9.35947391432894	8.01346924357582E-21	1.58888115830847E-18	no	yes
IMPA1	915.695055791322	-0.796010257952431	0.085279583512372	-9.33412459544841	1.0182922543937E-20	1.9928111664232E-18	no	yes
E2F5	239.525475509967	-1.3178434905657	0.142491387057369	-9.2485834953317	2.27487317450729E-20	4.28500798333129E-18	yes	yes
PIR	1870.31209172337	-0.702479705620798	0.076234847107637	-9.21467979897644	3.12208726845131E-20	5.73740646930401E-18	yes	yes
AKR1C1	847.970320610436	-0.871164024439585	0.094720374975723	-9.19721891581262	3.67333566434733E-20	6.58970180072024E-18	yes	yes
HSPD1	27569.1505369054	-0.494849200594371	0.053859927950341	-9.18770632316144	4.01306773404889E-20	7.11446090404503E-18	yes	yes
AL365181.3	1251.92464418276	-0.776315249938148	0.084941040350299	-9.13946010946654	6.27648834669325E-20	1.07477730564001E-17	unknown	unknown
DKK1	3160.5090433375	-0.669801979231618	0.073565784709654	-9.10480302596055	8.64231156139946E-20	1.44701103243032E-17	no	yes
C9orf64	524.581975026114	-0.934036675738431	0.102612442972227	-9.10256737568595	8.82212458928032E-20	1.46088566413039E-17	no	yes
PYGL	12725.4006951716	-0.484044462184075	0.053187482739336	-9.10072139635383	8.97337953607365E-20	1.46978104596841E-17	no	yes
GPRC5A	19221.0383286829	-0.518928932827793	0.05711377583949	-9.08588033622864	1.02862844057712E-19	1.64897893309112E-17	yes	yes
SCNN1A	23931.9044822099	-0.501888403397397	0.055232079054031	-9.08690043889929	1.01902628999063E-19	1.64897893309112E-17	yes	yes
MT2A	65251.2527605773	-0.642637461833194	0.070756592273503	-9.08236874027422	1.06237163022192E-19	1.68514506271727E-17	yes	yes
SUMF1	474.060788755564	-0.96732612064265	0.107005828054927	-9.03993864844555	1.56759773496343E-19	2.46063856960041E-17	yes	yes
MGAT2	1489.90522661694	-0.619328245627624	0.069006103179456	-8.97497782213575	2.83408880302797E-19	4.40277156420913E-17	yes	yes
ITPR1	786.085759362514	-0.8471643633274	0.094555424728723	-8.95944749608914	3.26309292268231E-19	4.96682295473735E-17	yes	yes
CARNMT1	1058.21028911596	-0.865729079783358	0.097004362412595	-8.92464068884961	4.47148342472241E-19	6.73807837271421E-17	no	yes
SLC16A5	2337.43916381441	-0.628642519133368	0.070638583811488	-8.89942132490962	5.61386053832959E-19	8.29365337765575E-17	yes	yes
NPAS2	1637.43555107648	-0.613140761209388	0.069188028201099	-8.86194876702167	7.86277338890576E-19	1.13927050189828E-16	no	yes
CFAP97	1876.80707074231	-0.614512572904855	0.06948837922996	-8.84338618506606	9.28605867629364E-19	1.33268207802923E-16	yes	yes
ZYG11B	1790.79557401413	-0.691802077904929	0.078541023195908	-8.80816227946693	1.27214179448347E-18	1.80848157557277E-16	no	yes
SQSTM1	18052.599325016	-0.48505153152601	0.055307264342356	-8.77012336975311	1.78470631563489E-18	2.49016106206501E-16	yes	yes
TINAGL1	10316.9342628059	-0.581377143286236	0.066946916693048	-8.68415114547921	3.81581131455983E-18	5.00004006079148E-16	yes	yes
TLCD1	626.292798221598	-0.797247467176014	0.092115565943527	-8.65486152106781	4.93510483183397E-18	6.35616194110309E-16	no	yes
HINT3	874.947132392953	-0.818295140403805	0.094595870731676	-8.65043192767818	5.13048765653444E-18	6.5518066522303E-16	yes	yes
INTS13	4391.09009933113	-0.51469576203811	0.059982438455796	-8.580774228067	9.42366839527E-18	1.17359718221755E-15	yes	yes
FOXJ3	3072.82328869462	-0.493934286674173	0.057733204316453	-8.55546288348676	1.17396697530788E-17	1.42574637329889E-15	no	yes
NBR1	11595.5309062118	-0.451769777100856	0.052816439530414	-8.55358257992201	1.19325857037193E-17	1.42708042832815E-15	yes	yes
TGM2	424.859949922202	-0.93060550206893	0.109147520754563	-8.52612588573179	1.51330572838104E-17	1.79559086779322E-15	yes	yes
C16orf58	1747.15526230735	-0.571655814595302	0.067224724444244	-8.50365426294055	1.83714134284853E-17	2.16280335120192E-15	no	yes
S100P	1069.09263966845	-0.706810197335902	0.083381070273214	-8.47686645206045	2.31340239558735E-17	2.6815892845466E-15	yes	yes
FDPS	14146.5846894814	-0.412488107883393	0.048842790218753	-8.44521998100391	3.03473436613405E-17	3.4644251638844E-15	yes	yes
GYS1	2981.05864576953	-0.550674259890982	0.065537711687876	-8.40240291747712	4.37433952448796E-17	4.91917330556038E-15	no	yes
ELF3	2644.33875986507	-0.551944719100168	0.065711179493298	-8.39955580399319	4.48170699841588E-17	5.00258094512065E-15	yes	yes
FITM2	1061.05473540428	-0.633503807125649	0.075862970167429	-8.35063280184667	6.78982021801543E-17	7.46830663250179E-15	no	yes
UCA1	1170.41341407105	-0.613340993433764	0.073592521195326	-8.33428429236524	7.79683789430434E-17	8.51380798762841E-15	unknown	unknown
UBE2Z	7293.67169539846	-0.438747126009162	0.052784387577219	-8.31206245155944	9.40529025000445E-17	9.98086751952937E-15	no	yes
OARD1	1090.54531333932	-0.623633311272118	0.075263640036315	-8.28598392226592	1.1713660839881E-16	1.23435772864452E-14	no	yes
SNRPE	775.480256125157	-0.759573710784643	0.091702453090587	-8.28302499208289	1.20085208284692E-16	1.25664166919585E-14	yes	yes
C1orf116	1736.99325579359	-0.578929009816731	0.069965038580237	-8.27454713903728	1.28944751196174E-16	1.34004721087941E-14	no	yes
EMB	2664.84955237938	-0.818228883844752	0.099052700292148	-8.26054091843481	1.45013799159979E-16	1.48653941465423E-14	yes	yes
FAM114A1	1276.86797528723	-0.595611404167862	0.072558702981479	-8.2086831722984	2.2362745384671E-16	2.26163899464166E-14	no	yes
C19orf54	589.609817966742	-0.838592878073117	0.102300306788814	-8.19736425428602	2.45715031447384E-16	2.45210583369578E-14	yes	yes
ADIPOR1	5727.22133015902	-0.473061541179364	0.057982927879843	-8.15863493750575	3.38832041429267E-16	3.33716341980237E-14	no	yes
LINC01503	3668.90943711741	-0.503133526644789	0.061943755649352	-8.1224252770998	4.5695884519565E-16	4.38593174411035E-14	unknown	unknown
PYGB	26329.7179901511	-0.479653844183667	0.059122605175233	-8.11286719795284	4.94390945029015E-16	4.71517541179888E-14	yes	yes
EML2	5168.31974265149	-0.454577719674271	0.056103849865313	-8.10243362559897	5.38705348661863E-16	5.07359431186601E-14	no	yes
ME2	3935.35430099617	-0.471080042669121	0.058223432383118	-8.09090126410534	5.9224850663502E-16	5.54322530837461E-14	no	yes
LCK	177.66536042432	-1.30533325474573	0.16138148334725	-8.08849458854579	6.04066706261074E-16	5.61893901027662E-14	yes	yes
FBXO21	3338.68214952398	-0.496547819068254	0.0614928926983	-8.0748814583247	6.75422298633435E-16	6.24413412153818E-14	no	yes
ARPIN	1496.83833799295	-0.638896786437695	0.07924236683466	-8.06256566983615	7.47095880168203E-16	6.86462671844796E-14	yes	yes
LHFPL2	2353.5669796601	-0.534187692633851	0.066371203610004	-8.04848584293764	8.38246033172502E-16	7.65547240840996E-14	yes	yes
DDX60	6735.60850553217	-0.443325333017507	0.055367388276402	-8.00697570931759	1.17563700243139E-15	1.04826473311471E-13	yes	yes
RBM38	716.01540329824	-0.872510210985203	0.109108127366785	-7.99674810706	1.27748209014291E-15	1.12575307698032E-13	yes	yes
ACLY	35753.4362684647	-0.418769915375714	0.052442619641168	-7.98529742108793	1.40183898897907E-15	1.22815765842591E-13	yes	yes
SIRT5	1063.40210461045	-0.629639177221718	0.079561025769407	-7.91391477337924	2.49419074993824E-15	2.14771202347539E-13	no	yes
NSL1	841.304021322328	-0.690782492977134	0.088106435580753	-7.84031822901296	4.49406042176799E-15	3.7622775830901E-13	no	yes
NDUFC2	619.452139436816	-0.79261910375614	0.101172849854609	-7.83430638649771	4.71437913744442E-15	3.9249159791243E-13	no	yes
OLFML2A	918.337744394577	-0.625471359150562	0.080703367284926	-7.75025107617026	9.17110318734164E-15	7.43007279193824E-13	yes	yes
ITGB4	39015.8823782058	-0.624754787728979	0.080841427075825	-7.72815139870044	1.09119524423946E-14	8.79316638259059E-13	yes	yes
SEC14L2	4435.09640928526	-0.44681209438592	0.057983403492928	-7.70586180648082	1.2996320946255E-14	1.0307450544164E-12	yes	yes
ESYT2	5835.01972177542	-0.429923904114261	0.055826422585641	-7.70108282426184	1.34918001110271E-14	1.05889549933889E-12	yes	yes
DSCC1	3035.0876357032	-0.506793501939551	0.065803543175955	-7.7016141909625	1.34358030952636E-14	1.05889549933889E-12	yes	yes
AACS	2280.87907654124	-0.480586425579759	0.062705654450526	-7.66416409797514	1.79999635142883E-14	1.38388494998373E-12	yes	yes
MIR205HG	10192.0651199239	-0.586676954419533	0.076760540206093	-7.64294978701786	2.12300801575924E-14	1.60761848188321E-12	unknown	unknown
MCM3	11378.8568375077	-0.405791547952416	0.05313337597076	-7.63722501231111	2.21953414579888E-14	1.67230800215216E-12	no	yes
AMZ2	2962.34133980946	-0.453003228389654	0.059510634442683	-7.61213911819344	2.69596138284671E-14	2.00125330434074E-12	yes	yes
VPS39	3563.11655725464	-0.439658184189897	0.05820764591744	-7.55327203600535	4.24457130954594E-14	3.08992488229699E-12	no	yes
MARVELD2	1015.35802800229	-0.601216156864353	0.07987846849064	-7.52663600372858	5.2064246365296E-14	3.7538570740605E-12	yes	yes
ST6GALNAC2	290.345156476592	-0.988934694173768	0.131458078240504	-7.52281417323399	5.36095946014823E-14	3.84687133833208E-12	yes	yes
TIMP3	13014.7628939339	-0.425062118305208	0.056605477490808	-7.50920471210988	5.94876395473212E-14	4.24843241866627E-12	no	yes
IFI44	1552.10429184767	-0.523122151372565	0.069763864422352	-7.49846866574902	6.45676826169781E-14	4.54659069792169E-12	no	yes
FKBP3	3700.53895111544	-0.449704456093089	0.060017619584188	-7.49287391283947	6.73816261022375E-14	4.70080427654916E-12	yes	yes
EIF2S2	10891.3545528091	-0.368649708904609	0.049292371158701	-7.47883902191897	7.49820525044308E-14	5.15938150314734E-12	yes	yes
DTX4	1855.63906445265	-0.489124889737273	0.065777412307434	-7.43606159894484	1.03731481000586E-13	7.04112471710732E-12	yes	yes
ERLIN2	2268.56684596854	-0.465114644618138	0.062622917155949	-7.42722737524137	1.10897637405582E-13	7.49379595544715E-12	no	yes
WDR55	2848.69828838393	-0.434093025313047	0.058707152260319	-7.39421022140863	1.42251210140881E-13	9.48488267970323E-12	no	yes
TSC22D3	15828.9021715875	-0.452306043697873	0.061227525116697	-7.38729914096309	1.49841236652175E-13	9.94694975820098E-12	no	yes
TTC33	1194.71202658914	-0.569700446073502	0.077164383206034	-7.38294563376942	1.54825260056848E-13	1.0232727385073E-11	yes	yes
H6PD	1296.3946473091	-0.607183434865304	0.082258596077267	-7.38139797930619	1.56636017703424E-13	1.02972034108878E-11	yes	yes
RNF13	1507.03612821852	-0.525865610157224	0.071311454479933	-7.37420957113142	1.65322953653587E-13	1.07846389117139E-11	yes	yes
IDH1	11671.8613432013	-0.375108242900602	0.051022312187736	-7.35184719815125	1.95486211575757E-13	1.25888107787824E-11	yes	no
TMEM14C	3313.4832762636	-0.417332120418256	0.05699258412282	-7.32256883665596	2.4326845425059E-13	1.55992014344772E-11	yes	yes
KIF3B	4728.56631231005	-0.420676009908517	0.057586977674116	-7.30505449147064	2.77154399044476E-13	1.76967781322085E-11	no	yes
MAN2A1	3888.17395390699	-0.499072333621054	0.068713458774467	-7.26309434166492	3.78333861809463E-13	2.38540291364301E-11	yes	yes
CYB561A3	2734.08532826204	-0.46308857372059	0.063764795338996	-7.26244899334581	3.80143884598428E-13	2.38682841542238E-11	no	yes
CDC45	1912.11642535205	-0.492671341216914	0.068046673648078	-7.24019727642969	4.48032560753032E-13	2.77835500328702E-11	no	yes
TNPO3	4968.77627711902	-0.393070029467655	0.054405253591008	-7.22485428378958	5.01639432645503E-13	3.0748438356215E-11	yes	yes
TARS2	2388.50461141049	-0.498060983074438	0.068998755643962	-7.21840529479203	5.26007495355031E-13	3.18532057142843E-11	no	yes
RPS12	22253.8197428028	-0.401484642759651	0.055776149466673	-7.19814197642924	6.10385714066121E-13	3.67916093010495E-11	yes	yes
COASY	8458.51434848803	-0.410797249705872	0.057093748037729	-7.19513543644761	6.23987953827116E-13	3.74616512996845E-11	yes	yes
VIM	2815.03784378621	-0.593918494018353	0.082555077948022	-7.1942091120342	6.28238494721647E-13	3.75671661784147E-11	no	yes
SLC13A3	1245.48791320583	-0.528725709176899	0.073624209829247	-7.18141098428281	6.89956008991032E-13	4.07723415666112E-11	yes	yes
RAB3GAP1	5588.15229154834	-0.373075448057198	0.052109162626769	-7.15949804700076	8.09729985864115E-13	4.69300813730244E-11	yes	yes
SYTL3	812.569099091249	-0.653906884137325	0.091458636204092	-7.14975546626476	8.69326213542883E-13	5.01910985129414E-11	no	yes
UPP1	4637.81360219091	-0.477594611722732	0.066808917075965	-7.14866566658585	8.76254553777101E-13	5.0398014774302E-11	yes	yes
RCC1L	1942.10399290475	-0.584905779121023	0.081875645363252	-7.14383106876306	9.07649395499863E-13	5.16127122293866E-11	yes	yes
PCDH1	6278.39940521288	-0.40286464464513	0.056447178956346	-7.13701999096691	9.53759789064189E-13	5.4030850606798E-11	yes	yes
CNP	4267.39796160111	-0.458780407708964	0.064402187944262	-7.12367735248414	1.05084879698909E-12	5.90867183650321E-11	no	yes
MCM7	11846.5455954805	-0.379418220310789	0.053327215897578	-7.11490772440679	1.11987735068311E-12	6.25015992497916E-11	no	yes
DOK4	578.65867546069	-0.683267852905872	0.096104438609477	-7.10963887612253	1.16346976556992E-12	6.4694929510602E-11	no	yes
C20orf197	923.609230826396	-0.573667126899383	0.080860697570573	-7.09451122900225	1.29809435815906E-12	7.13904521280983E-11	unknown	unknown
CIB1	4838.22567583996	-0.442841044363575	0.062418933422299	-7.09465894534768	1.29670866623452E-12	7.13904521280983E-11	no	yes
CTH	619.05491473098	-0.682346255704537	0.096186308967557	-7.09400602880695	1.30284451216133E-12	7.13911416500332E-11	no	yes
RAB23	943.60944453733	-0.598551403780122	0.084514067419191	-7.08226952101711	1.4181249918456E-12	7.71470234733624E-11	yes	yes
HSDL2	4487.95497694163	-0.420054934702053	0.059346779928375	-7.07797348413873	1.46277704270821E-12	7.90056890916488E-11	yes	yes
CBFB	1745.77338871799	-0.575005220700897	0.081326066285385	-7.07036805005572	1.54523305303568E-12	8.31611317006952E-11	no	yes
RHNO1	1581.38082490062	-0.482098571294514	0.068330858811803	-7.05535653550486	1.72158723448427E-12	9.16699577259489E-11	yes	yes
HMBS	1978.45870465995	-0.450558412153274	0.063897037778197	-7.05131924452081	1.77229348030587E-12	9.40376424462294E-11	no	yes
PLEKHB2	6982.07512682078	-0.369936093548847	0.052512110029569	-7.04477678273719	1.85759051460202E-12	9.75332106778322E-11	no	yes
EXOC1	1678.01230009414	-0.496403592829125	0.07057019157747	-7.03418230463756	2.00432924162876E-12	1.04872351882305E-10	yes	yes
COL17A1	24700.6061997737	-0.363790029540969	0.051804849377691	-7.02231613277561	2.18220081524747E-12	1.12615013989603E-10	no	yes
SRBD1	936.332300294946	-0.57695012312689	0.082262260342878	-7.013545710051	2.32353005493816E-12	1.19499230026837E-10	yes	yes
MCM2	4306.86129235767	-0.456770333139577	0.06513328511551	-7.01285575154887	2.33502163557558E-12	1.1968177219894E-10	yes	yes
CSRP1	5978.10818043769	-0.386449086933781	0.055130669126059	-7.00969338953875	2.38840950192607E-12	1.22003195879742E-10	yes	yes
AGR2	524.265903173615	-0.727316386543412	0.103770933968224	-7.00886422363823	2.40260466708941E-12	1.22313681514765E-10	no	yes
ADAMTSL4	946.169286236438	-0.725842347116134	0.10380036061789	-6.99267654558644	2.69690807965681E-12	1.36374858564928E-10	yes	yes
AKR1C2	1407.8074161032	-0.584542545551777	0.083639640609526	-6.98882182290489	2.77204194466282E-12	1.39239666880414E-10	no	yes
FOXL1	1032.13224002458	-0.571669390715147	0.081918589551586	-6.97850626877742	2.98334907617326E-12	1.49355771524435E-10	yes	yes
PHF7	232.029726825228	-0.997277031332447	0.143294207517348	-6.9596465105661	3.41127590683018E-12	1.70213631258358E-10	yes	yes
SOCS2	925.65548206839	-0.560400851433313	0.080593339497545	-6.95343876959441	3.56487718862134E-12	1.76707678800444E-10	no	yes
FADS1	4496.83964459463	-0.390107327784733	0.056193904824088	-6.94216443946976	3.86137357104197E-12	1.88918955655946E-10	no	yes
ENTPD5	745.255957343866	-0.661117768959415	0.09522674539743	-6.9425639425167	3.8504656861747E-12	1.88918955655946E-10	no	yes
CAVIN3	615.818024864478	-0.887136634398948	0.127922960930611	-6.93492886613342	4.06425614832257E-12	1.98201540126449E-10	no	yes
SEL1L3	866.957127000889	-0.565310307926113	0.081538935926025	-6.93301061028053	4.11977292067602E-12	2.00260832715055E-10	no	yes
RNF135	1020.91572288668	-0.564776468465707	0.081517838937026	-6.92825614405712	4.26059806252693E-12	2.06440360785268E-10	no	yes
PSMD10	2854.52924027369	-0.431637885105365	0.062387053359757	-6.91870928117584	4.55777097487178E-12	2.18035081969342E-10	no	yes
ZNF185	1507.23128538292	-0.483163934841324	0.069831371581719	-6.91900966424394	4.5481183970374E-12	2.18035081969342E-10	no	yes
CCDC9B	1898.0775642872	-0.577873448308454	0.083689671531726	-6.90495538734897	5.02192073859298E-12	2.37226719780118E-10	no	yes
CAVIN2	497.630932951869	-0.698586463734728	0.101179182842136	-6.90444856453025	5.03988136190967E-12	2.37331163258178E-10	no	yes
LXN	552.158179364171	-0.701353030179042	0.101759005022574	-6.89229449544497	5.48995698890777E-12	2.56124340141954E-10	no	yes
CLIP1	4357.13478100087	-0.401964350019648	0.058345533244479	-6.88937657550139	5.60374191800304E-12	2.60625885686382E-10	yes	yes
LINC00847	370.696764394458	-0.817693332252213	0.118721963159657	-6.88746471579636	5.6795453658619E-12	2.63338674209763E-10	unknown	unknown
ALOX15B	3535.71756238691	-0.487838469652283	0.070960009382337	-6.8748366002008	6.20609534489616E-12	2.85992815756086E-10	yes	yes
CEP44	1123.21761503106	-0.541617960101954	0.078950616758488	-6.86021189370539	6.87584821930713E-12	3.14930567832034E-10	no	yes
MGLL	497.259568636623	-0.739336346198026	0.107988041080396	-6.84646502335939	7.56971422179142E-12	3.44616385523187E-10	yes	yes
ABHD17C	1661.78272097845	-0.491300901969768	0.071842511195967	-6.83858197313885	7.99808940228147E-12	3.59770773740237E-10	no	yes
GJB4	866.632255913093	-0.593048265001482	0.087071114098658	-6.81107932453367	9.68691961184059E-12	4.33151903949038E-10	no	yes
EFCAB2	601.110118900981	-0.63653399841007	0.093520402681677	-6.80636503006397	1.00095547856182E-11	4.44937997240356E-10	no	yes
STAG3L4	293.322243124406	-0.850952639598205	0.125134508272649	-6.80030354012425	1.04398949718997E-11	4.61345388069081E-10	unknown	unknown
IL1A	2534.31406493264	-0.460350424368534	0.067986323662025	-6.77122102758549	1.2770000548281E-11	5.61023726711506E-10	yes	yes
HOXA1	988.482124798929	-0.514952400342193	0.076647845300416	-6.71841978497731	1.83705824193139E-11	7.88678935830888E-10	yes	yes
ULK2	1129.06342048332	-0.519788589731256	0.077399514911936	-6.71565694336277	1.87220794708699E-11	8.01485839620847E-10	yes	yes
PRSS23	2036.06168906389	-0.43249530202144	0.064419768428859	-6.71370469918814	1.89744118209737E-11	8.09987002068705E-10	yes	yes
KRT85	830.974229858736	-0.601767510365063	0.089729866052469	-6.70643495682012	1.99436680578547E-11	8.44188578550035E-10	no	yes
CAMK2N1	3025.15671894659	-0.430383635313744	0.064191783047363	-6.70465307056807	2.01885430429009E-11	8.5216009835707E-10	yes	yes
ARHGEF40	1127.23960758444	-0.527853874595938	0.078795837578255	-6.69900708995836	2.09840413927756E-11	8.80803676177535E-10	no	yes
ADAM19	3865.21640474674	-0.391035045589855	0.058431644563607	-6.69217935778251	2.19871139940901E-11	9.17794517387656E-10	yes	yes
MTIF2	3240.93599229623	-0.407634014564362	0.060925177740877	-6.69073164296849	2.22057550896267E-11	9.2201797176931E-10	no	yes
SUMF2	6175.88248511857	-0.362928101021507	0.054243672513416	-6.69069928721634	2.22106658538894E-11	9.2201797176931E-10	yes	yes
MYEOV	1622.43476377538	-0.486679549209925	0.07277601437834	-6.68736194702595	2.27229394780697E-11	9.40692238997344E-10	no	yes
ZBED2	602.2590804815	-0.615809359253344	0.092121947103301	-6.68471931626463	2.31367663644017E-11	9.55199814644299E-10	yes	yes
SLC24A1	393.604227924715	-0.747651530795441	0.112083600837497	-6.67048100889813	2.54966368348789E-11	1.04689051897763E-09	yes	yes
PGLS	799.360652119929	-0.607971588987524	0.091271940700059	-6.66110070986068	2.71784314831503E-11	1.10989643365743E-09	yes	yes
RAD51	1032.99310130317	-0.511582122419225	0.076912369699727	-6.65149343878613	2.90133789830705E-11	1.17844368705091E-09	yes	yes
TM9SF3	7749.83107623	-0.484413362696381	0.072960350672724	-6.63940562551981	3.14950578147565E-11	1.25888335864872E-09	yes	no
TM2D3	667.915179204547	-0.591945650030758	0.089202585080935	-6.6359696806284	3.22376107932087E-11	1.28176400275162E-09	yes	yes
DPH5	1010.29769327946	-0.536884973636474	0.080921854341564	-6.63461036582693	3.25360830480952E-11	1.29022693539933E-09	yes	yes
PNPO	2155.5144923265	-0.449262567270182	0.067815282813341	-6.62479825538378	3.47722753300972E-11	1.37528455892188E-09	no	yes
DUOXA1	796.900686912146	-0.574731201560701	0.086852175618012	-6.6173495076099	3.65696188987164E-11	1.44258530676638E-09	no	yes
QPCTL	1080.07229214413	-0.531319901273277	0.080426950384788	-6.606242046121	3.94198197099382E-11	1.54606663351547E-09	yes	yes
RABGAP1	5950.51075697988	-0.373421921928769	0.056577415784111	-6.60019403066551	4.10620009408881E-11	1.59295702749422E-09	no	yes
S100A6	43263.6297050744	-0.361234084008748	0.054727421615974	-6.600604840176	4.09483686111032E-11	1.59295702749422E-09	yes	yes
LRSAM1	1884.367245783	-0.452559679984246	0.068597476402653	-6.59732257973774	4.18649218747673E-11	1.61759617366889E-09	no	yes
DCAF16	1485.44097881325	-0.480943959214968	0.072921692408323	-6.59534828843437	4.24258684043493E-11	1.6350777774556E-09	unknown	unknown
IGF2BP3	2718.23042315464	-0.514814757626965	0.078078361639863	-6.59356506481981	4.29388442237725E-11	1.64663149639932E-09	no	yes
HNRNPH3	9111.25012612706	-0.375401287654221	0.057018360903694	-6.58386670020712	4.5836811279305E-11	1.74422956860567E-09	unknown	unknown
DNHD1	1053.45752584673	-0.553767755504818	0.084171777775727	-6.57901935943797	4.73561117223764E-11	1.78849435474809E-09	yes	yes
LAMA3	44129.9419749054	-0.337893332008819	0.051381300301887	-6.57619270091556	4.82646968363592E-11	1.81825179156774E-09	no	yes
PKN1	1362.98932439151	-0.564959502409842	0.08591842698029	-6.57553358768363	4.8478998045825E-11	1.82177062731306E-09	yes	yes
OBSL1	3028.1851299434	-0.42868878396018	0.065401412337629	-6.55473282055608	5.57415859210229E-11	2.08947750806939E-09	yes	yes
IL33	3510.44747288673	-0.445561954642531	0.068249126790858	-6.52846381475187	6.64476602737447E-11	2.44816575223731E-09	unknown	unknown
NGFR	3335.73259158265	-0.476304181373061	0.073178959264149	-6.50875861261955	7.57743697817334E-11	2.77146596660422E-09	yes	yes
TMPRSS4	4861.93624909225	-0.369801490941822	0.056875972031553	-6.50189311466479	7.93154502868405E-11	2.88696744051304E-09	yes	yes
LETMD1	3789.13595246878	-0.382069648597332	0.058825480089656	-6.4949686430951	8.30507073843604E-11	3.01564122789139E-09	yes	yes
SCD	110231.854975906	-0.32423027214897	0.049957485429953	-6.49012393955627	8.57657892666045E-11	3.10674201552515E-09	no	yes
ADAMTS12	3169.54329129848	-0.387769034269595	0.059871631778935	-6.47667388958704	9.37665437259836E-11	3.3803063335092E-09	yes	yes
CAB39	11499.9822053574	-0.413221534267683	0.063843086825026	-6.47245543437134	9.64229655611975E-11	3.4677748640613E-09	yes	yes
IL1RL1	265.11375500383	-0.962561384241752	0.148794550859625	-6.46906340777121	9.86122131001874E-11	3.53806533144458E-09	no	yes
OSGIN1	271.129839392677	-0.902149191668218	0.139477281555145	-6.46807266107731	9.9260769417118E-11	3.55287537849537E-09	yes	yes
ANAPC16	4616.28228013343	-0.348589423034374	0.053906021219347	-6.46661384293129	1.00223328676779E-10	3.57036723364156E-09	yes	yes
TOM1L2	4117.08375665443	-0.426459437702715	0.065944293576887	-6.46696498773606	9.99908053127377E-11	3.57036723364156E-09	yes	yes
GTF2H5	1299.9268658087	-0.486742781659548	0.075310190936065	-6.46317285362841	1.02530057959151E-10	3.6439279325152E-09	no	yes
NIT2	2898.69236468457	-0.390495146263784	0.060437485309768	-6.46114152933945	1.039160714685E-10	3.67584807736813E-09	yes	yes
FADS2	975.068232143424	-0.576975688962869	0.089295999461137	-6.46138340401219	1.03750079739342E-10	3.67584807736813E-09	yes	yes
GORASP1	2399.17008913725	-0.397802534481747	0.06168865492866	-6.44855257326955	1.12923392503818E-10	3.97580047112158E-09	yes	yes
RELL1	136.470543875905	-1.17429408824746	0.182540643780324	-6.43305547700734	1.25063977589532E-10	4.37259646936578E-09	yes	yes
EPN2	3358.88705348626	-0.383335924050604	0.059742738054274	-6.41644384799304	1.3949436781563E-10	4.83227730715801E-09	no	yes
ALDH3A1	189.213689649698	-0.998358219547522	0.155645530808202	-6.41430701134474	1.41464868581199E-10	4.88929840516076E-09	yes	yes
CCDC43	2316.39023410334	-0.39885019815056	0.062213186007697	-6.41102351037315	1.44545901354416E-10	4.98435283182997E-09	yes	yes
PVR	5871.26037288319	-0.370361584516525	0.057809452012109	-6.40659220293161	1.48808132956644E-10	5.11961131398097E-09	yes	yes
B3GNT3	1977.80716622251	-0.45228073107367	0.070603395242135	-6.4059345803778	1.49451040564346E-10	5.13001760880213E-09	no	yes
ENO3	319.845014290749	-0.857769216181112	0.134114921621661	-6.3957776346534	1.59732319029722E-10	5.47046889877018E-09	no	yes
FHL1	2223.65860244182	-0.396038046110503	0.061932565108776	-6.39466564019939	1.60899045399353E-10	5.47523626878766E-09	yes	yes
CRABP2	885.168907874355	-0.559610673800734	0.087537579757337	-6.3928049570485	1.6286996139773E-10	5.52767443311349E-09	no	yes
TIMELESS	5806.61915869992	-0.354808799323323	0.055539846505879	-6.38836478033415	1.67668991834144E-10	5.65235802673089E-09	yes	yes
GALE	3747.76768152265	-0.356621672689771	0.055841933820285	-6.38627010729032	1.69980654818719E-10	5.71749662380197E-09	no	yes
FOXQ1	791.564590965581	-0.664752907934071	0.104268918122063	-6.37536976413119	1.82522038093733E-10	6.12566724283845E-09	yes	yes
PRIM1	982.264330926286	-0.51885968070623	0.081495012163488	-6.36676609932076	1.93055231498855E-10	6.4361709810979E-09	yes	yes
ZNF362	714.1160454812	-0.573920030004569	0.090172524294358	-6.36468851788012	1.95686441868289E-10	6.50949004969813E-09	yes	yes
TNS4	27926.7752401685	-0.331547201859316	0.052169792166163	-6.35515665470406	2.082143195085E-10	6.89578369378812E-09	yes	yes
UGDH	3288.40501818587	-0.363801342878715	0.057332336895047	-6.34548254233368	2.21729341702524E-10	7.31124606152153E-09	yes	yes
OLMALINC	834.17069505569	-0.564653660068605	0.089123310621775	-6.33564503079225	2.36350369890288E-10	7.77634000846452E-09	unknown	unknown
TDG	1303.80498867334	-0.458859396383273	0.072434585639354	-6.33481081355114	2.37632673014068E-10	7.80149618659911E-09	no	yes
RRNAD1	1058.8954828725	-0.507825601353303	0.080191787453361	-6.33263850925699	2.41003764661674E-10	7.88239725915433E-09	no	yes
STAC	782.530224659342	-0.532685270515002	0.084161374885824	-6.32933184893499	2.4622505380624E-10	7.99647701682378E-09	yes	yes
PGM3	2739.25783269376	-0.386654230012757	0.061111608993596	-6.32701767111512	2.49944741722921E-10	8.09982217854343E-09	no	yes
DNAJC6	485.644188882162	-0.656259802377094	0.103816524698475	-6.32134242870423	2.59300700494685E-10	8.36702838491307E-09	no	yes
NT5M	189.232149509766	-1.02330300277394	0.161945427227364	-6.31881381458992	2.63578601624794E-10	8.48689305103423E-09	yes	yes
HTATIP2	1872.91250755343	-0.413510610488598	0.065559590078417	-6.30740079359848	2.83760343655858E-10	9.04013661427086E-09	no	yes
UBE2H	9423.64210833779	-0.32753672506638	0.052063919582103	-6.29105007259136	3.15325592110072E-10	1.00034554684351E-08	no	yes
PAQR4	632.373917415759	-0.643339285115615	0.102344714495558	-6.2860040040811	3.25741545912211E-10	1.02828015754223E-08	no	yes
RTL10	2240.67667615969	-0.393337109479987	0.062593073463896	-6.28403572013225	3.29894855207144E-10	1.03351051416142E-08	yes	yes
PAN2	4134.48407307002	-0.425722273651843	0.068079253985473	-6.25333341259417	4.01783104623203E-10	1.23058325275753E-08	yes	yes
FBXW4	839.925404794817	-0.544224825168585	0.08711397151011	-6.24727372354303	4.17678728846138E-10	1.27408922368066E-08	no	yes
GALNT1	10816.0820470044	-0.317364691765714	0.051028585845991	-6.21935110495816	4.99215093564707E-10	1.51361614586048E-08	no	yes
PLGRKT	446.298348255038	-0.651526700752914	0.104932143465433	-6.20902879933582	5.3313052940622E-10	1.60996872697842E-08	yes	yes
ASCC1	1636.64819116859	-0.421808405521966	0.067999780199127	-6.20308483772688	5.53669722954918E-10	1.66864981104153E-08	no	yes
MFSD1	695.565897423052	-0.548039581515623	0.088604126129625	-6.18526027460459	6.20000880566871E-10	1.85372882326631E-08	yes	yes
SORBS3	2243.27670159123	-0.452793230784628	0.073478938869177	-6.16221787838812	7.17330578640566E-10	2.11122157998724E-08	yes	yes
ITGB5	8027.67755342376	-0.361384349261888	0.058716109822451	-6.15477337232765	7.5184930222513E-10	2.19566223550978E-08	no	yes
MRPL40	934.074348577335	-0.495566562166975	0.080689017643161	-6.14168540703477	8.16504463713484E-10	2.36613572378817E-08	yes	yes
MPI	1524.16535620809	-0.428634389635562	0.069831208204717	-6.13814941278084	8.34883215857193E-10	2.4147514740407E-08	yes	yes
TIPIN	678.117088745747	-0.559374750032421	0.091144927746752	-6.13720109128457	8.39880454085936E-10	2.42455144877796E-08	no	yes
NMRAL2P	335.024170446969	-0.752324255043795	0.122807835637359	-6.12602812466577	9.00998865169771E-10	2.58612417128443E-08	unknown	unknown
ARHGAP12	1437.1869724029	-0.503667246283193	0.082243522792839	-6.12409621061426	9.11997796676326E-10	2.61271764222729E-08	yes	yes
CRK	4372.83616260267	-0.34095590235911	0.05568931088637	-6.12246581852675	9.21381869437061E-10	2.63432238111468E-08	no	yes
ATP8B3	299.547860381624	-0.768685331706133	0.125587340280077	-6.12072307600319	9.31516718092707E-10	2.6535019706879E-08	no	yes
ARAP3	3079.72965316662	-0.35275992158513	0.05768686517048	-6.11508218625906	9.65072134349865E-10	2.73358496099965E-08	yes	yes
WARS1	12121.1864592085	-0.330862024321754	0.054123176530667	-6.11313018803102	9.76956058877375E-10	2.756882181877E-08	no	yes
GCLC	8173.0760367153	-0.335054739730472	0.054864513334387	-6.10694817774815	1.01554194008874E-09	2.8604114944294E-08	yes	yes
SIRT1	877.895657877579	-0.486584934174764	0.079951109708495	-6.08603102507112	1.1574402276401E-09	3.22393101484449E-08	no	yes
MIF4GD	763.89803737196	-0.561830906530191	0.092332209071751	-6.08488535234324	1.16574697210887E-09	3.2410776979167E-08	no	yes
GSTZ1	773.851269045172	-0.551793193144234	0.090719634570999	-6.08240096814314	1.18396026155069E-09	3.27359581308392E-08	yes	yes
PNPLA4	1295.63200295986	-0.437033939918939	0.071908582646359	-6.07763251388556	1.21969877700462E-09	3.36623459170011E-08	yes	yes
AKT3	3050.49095558278	-0.402496861403825	0.06623742867517	-6.07657738916281	1.22774765607385E-09	3.38225400902685E-08	yes	yes
CBLC	1058.77454582537	-0.513765293853496	0.084713397896157	-6.0647466234713	1.32161836231397E-09	3.63420932512943E-08	yes	yes
SLC50A1	2122.982403568	-0.408386344607533	0.067384533578913	-6.06053530264894	1.35669269203435E-09	3.7238619628899E-08	yes	yes
TCP11L2	783.48540138449	-0.566092101101342	0.09345342532565	-6.05747835489949	1.38271940583545E-09	3.78839976846081E-08	yes	yes
FOXJ2	1823.27447990074	-0.399133943981712	0.065925377230399	-6.05432931520133	1.41003891704286E-09	3.85623891849706E-08	yes	yes
TXNRD1	12901.8658784314	-0.343599445795715	0.056810917897401	-6.04812346838417	1.46542637063363E-09	3.98601263160255E-08	yes	yes
ACOX1	3244.82484614905	-0.38116325527166	0.063075209070335	-6.04299630377165	1.51278121161447E-09	4.10001799960763E-08	no	yes
DARS2	3424.9088570089	-0.345211327125655	0.057318558073373	-6.02267989162875	1.71552527510495E-09	4.61629470902795E-08	yes	yes
SMOX	3323.27435578955	-0.429903713300042	0.071411551037951	-6.02008648533026	1.74323902838416E-09	4.665873697819E-08	yes	yes
AMOTL2	2489.81034266042	-0.392646216872648	0.065368772017608	-6.00663290365747	1.89415717178722E-09	5.0364119590655E-08	no	yes
CHRNA5	332.632251174264	-0.716820993688619	0.119339751881418	-6.00655676241803	1.89504650659642E-09	5.0364119590655E-08	yes	yes
EFS	706.525860750112	-0.589448788121957	0.09822709682104	-6.00087763151418	1.96253854890793E-09	5.20660094955874E-08	yes	yes
THBS1	50206.8013450529	-0.351273889221125	0.05855421919595	-5.9991217378477	1.98387589364297E-09	5.25395884732969E-08	no	yes
FN1	166145.536142117	-0.333957016486522	0.055688414629116	-5.99688496630173	2.01138434341496E-09	5.31746502998598E-08	no	yes
TAF12	1173.99274637982	-0.519304766007615	0.086707128633144	-5.98918190688545	2.10899176193542E-09	5.55601343716869E-08	yes	yes
CYP2S1	3468.1105705949	-0.451212825312399	0.075637750343785	-5.96544481111042	2.43968500828925E-09	6.39367189389751E-08	yes	yes
HBEGF	1304.43132977033	-0.491394320218203	0.082818350572439	-5.93339902113115	2.96726525117819E-09	7.69599312736733E-08	yes	yes
SPATA20	2149.61800436683	-0.416481603518926	0.070252258195484	-5.92837318282389	3.0595056078096E-09	7.90800857702965E-08	yes	yes
PHYHD1	295.178138446414	-0.739415984010635	0.124897874242062	-5.92016468252765	3.21619402885447E-09	8.28458595227486E-08	no	yes
KRT19	64371.5094190392	-0.358262531530019	0.060837966865355	-5.88879855769862	3.89013266112674E-09	9.91885094255817E-08	yes	yes
HOOK3	2485.71154991677	-0.413584381500441	0.070264626164429	-5.88609666167721	3.95423102261464E-09	1.00482811601653E-07	yes	yes
FBXW8	1013.3186794171	-0.458406771871324	0.078041315010401	-5.87389861139873	4.25663767644387E-09	1.07262998572463E-07	no	yes
KDSR	5409.27975466715	-0.319750683249538	0.054560895930614	-5.86043681643662	4.61651169602266E-09	1.15016571623372E-07	yes	yes
HMGB2	6463.72023126505	-0.310086087588782	0.052912175793078	-5.86039192191656	4.61776002602298E-09	1.15016571623372E-07	no	yes
TRAPPC6B	2516.8253146684	-0.449764218350099	0.076829827444788	-5.85403134834986	4.79798124967237E-09	1.18720491709873E-07	no	yes
NUDT19	1110.12131636856	-0.523131097240063	0.089399291387244	-5.8516246507375	4.86794241006947E-09	1.20254137995634E-07	yes	yes
THOC6	932.523653315078	-0.514784006061706	0.08803168104396	-5.84771300464705	4.98377445414451E-09	1.22914070784785E-07	yes	yes
FSTL3	2934.52120724684	-0.404219766020945	0.069153007624467	-5.84529552519312	5.05669729837412E-09	1.24288345546525E-07	no	yes
IGFBP6	3548.92746018733	-0.563422362354364	0.096448274665103	-5.84170493780978	5.16692636426144E-09	1.26201202168703E-07	yes	yes
TMEM62	449.064130967196	-0.626297278078996	0.10740663481555	-5.83108556705586	5.50679352205218E-09	1.34057950862366E-07	no	yes
TNFRSF12A	3213.68910234013	-0.353749977907253	0.06069001026099	-5.82880075956483	5.58271083707396E-09	1.35686886457851E-07	no	yes
KRT8	17270.8167260026	-0.4374956060579	0.075068651440583	-5.82794012763346	5.61157024772721E-09	1.36168682871178E-07	no	yes
SEC24C	7168.48780115284	-0.315414527066026	0.054221245797625	-5.81717595060946	5.98501345708065E-09	1.44070555566691E-07	yes	yes
ZNF587B	316.773534707263	-0.705954750735245	0.121688973551117	-5.80130417846527	6.58011099120272E-09	1.56891918554484E-07	no	yes
LPXN	1807.40698286848	-0.388069220463896	0.066958128168821	-5.79569995573147	6.80368096282515E-09	1.61710833483931E-07	yes	yes
SMIM29	532.564521266309	-0.589287353439062	0.101764923155496	-5.79067261259202	7.01051087059541E-09	1.66364391037799E-07	no	yes
IFI6	117.453599994024	-1.12642817169292	0.194594253112881	-5.78859937369011	7.09757543067219E-09	1.68165666925785E-07	no	yes
DDB2	9674.23310363226	-0.290396943214738	0.050219451680705	-5.78255901838759	7.35727445684886E-09	1.73772364875008E-07	yes	yes
PDPR	2494.6308424109	-0.380522597275022	0.065858363804802	-5.77789327416113	7.56417621598795E-09	1.78100892810504E-07	yes	yes
KCNN4	3283.962302877	-0.371779421987062	0.064414863618078	-5.77164028773509	7.85035612748356E-09	1.84263265553037E-07	yes	yes
MYH16	173.038095096047	-0.932912031384662	0.161672924325868	-5.77036653029351	7.90992943674196E-09	1.85084979320287E-07	unknown	unknown
KRT18	26494.176107486	-0.321270416372697	0.055748104740748	-5.76289396503683	8.26837459318322E-09	1.93172305030509E-07	yes	yes
KAZALD1	205.099984047064	-0.88121261329883	0.152940210632501	-5.76181116564755	8.3216072590871E-09	1.93814991943097E-07	no	yes
KDELR3	842.182809466054	-0.492696634794567	0.085577195137059	-5.75733563136148	8.54519059389165E-09	1.98615010057585E-07	no	yes
ANGPTL4	1581.09832681699	-0.421087305389766	0.073160351567442	-5.75567635157674	8.62955800474429E-09	2.00059707036141E-07	no	yes
IGFBP4	1409.91978045453	-0.4263916759614	0.074111391781471	-5.75338913103513	8.74718226303469E-09	2.02475099111628E-07	yes	yes
CREB3L4	407.624963158812	-0.6558377558548	0.11405570340018	-5.75015309452525	8.91626738994414E-09	2.05756865695357E-07	no	yes
RAB26	305.258287205949	-0.847526102375389	0.147445966880777	-5.74804533691105	9.0281034625493E-09	2.08019099506354E-07	yes	yes
RAB2B	712.754433718569	-0.572126159877483	0.099854920196668	-5.72957405354348	1.00683128755091E-08	2.30226717330874E-07	no	yes
OCEL1	384.006376920777	-0.642916018820799	0.112470874468227	-5.71628896690427	1.08875532491108E-08	2.47457827919836E-07	yes	yes
ERMARD	694.015199939684	-0.497019820029159	0.086987438486856	-5.71369646784414	1.10548107873298E-08	2.50127543174583E-07	no	yes
DMC1	88.8879720747246	-1.28646672180572	0.225422785196862	-5.70690633904753	1.15048046997921E-08	2.59918893584958E-07	yes	yes
BAIAP2	2683.53467593449	-0.403563622301099	0.070733151853988	-5.70543813930643	1.16044197731172E-08	2.61776948444766E-07	no	yes
PTGS1	1101.15299068033	-0.429091981187519	0.075243972913059	-5.70267577023498	1.17941190965108E-08	2.65262060694509E-07	yes	yes
IFNGR2	4021.76483962092	-0.319190366809781	0.056058251667671	-5.69390513107745	1.24166093704121E-08	2.76783855921214E-07	yes	yes
LCN2	233.800511785521	-0.855632993632136	0.150826961215928	-5.67294458984152	1.40363641033972E-08	3.11508056957425E-07	yes	yes
APOBEC3F	1063.69869290968	-0.463395364023189	0.081717090927243	-5.67072761358791	1.4219231760273E-08	3.15102357934638E-07	yes	yes
VAPA	7215.8294986773	-0.299352286301833	0.052806100614089	-5.66889588173768	1.43720666363512E-08	3.18021544997322E-07	yes	yes
AGPAT1	3863.39034413959	-0.357540192042077	0.063223837446971	-5.6551485401683	1.55711548779029E-08	3.4354572892404E-07	yes	yes
XBP1	4043.41249133779	-0.325551122252299	0.057574731938874	-5.6544096913544	1.5638279424882E-08	3.44522269961326E-07	yes	yes
CDA	830.600293703728	-0.528140253082063	0.093658321965938	-5.63901041569098	1.71030192194782E-08	3.74057179417006E-07	yes	yes
PHLDA1	33392.2365366013	-0.346068259520218	0.061505635883528	-5.62661054631746	1.83785023595109E-08	3.96770275151103E-07	no	yes
MOCOS	3479.63332064421	-0.334740982338792	0.059514595396907	-5.62451916385185	1.86025402999057E-08	3.99888273579571E-07	yes	yes
TIMMDC1	2656.56805721747	-0.366115138783309	0.065099325918283	-5.62394669405458	1.86643265952825E-08	4.00644925162838E-07	no	yes
RAD23A	9382.91479762246	-0.316738156087897	0.056377389655245	-5.61817703914266	1.92982707962889E-08	4.11906009389912E-07	no	yes
SLC35B4	1478.91450066388	-0.41445749546921	0.073793350458266	-5.61646127862982	1.94907902863601E-08	4.14958548305392E-07	yes	yes
STAMBP	3729.40351959797	-0.318665717502044	0.056785446889884	-5.61174975200934	2.00290947521779E-08	4.23902287669337E-07	no	yes
BGN	1458.25352918389	-0.532483637273801	0.094906716760713	-5.61060012871737	2.01626170346612E-08	4.26129699993421E-07	yes	yes
B3GNT7	374.471225177707	-0.638069023642357	0.114005760873482	-5.59681386934871	2.18326882678121E-08	4.58212784829611E-07	yes	yes
MOSPD2	1757.14260854041	-0.409598458174834	0.073312052283035	-5.58705486232332	2.30952780574227E-08	4.83364923676809E-07	yes	yes
TMEM185B	1834.96822321101	-0.375401499612252	0.067243089202657	-5.58275213205728	2.36742036758946E-08	4.94794140349591E-07	yes	yes
HEXIM1	5031.24434764325	-0.33916102670674	0.060791339350289	-5.5791010747837	2.41764733333789E-08	5.03893881964987E-07	no	yes
NRP1	7216.94791495518	-0.312299203341105	0.056021571696055	-5.57462409365241	2.48064926284826E-08	5.15598672301523E-07	no	yes
PCED1B	495.741501115631	-0.576804909761233	0.10356635773934	-5.56942353049585	2.55583529640487E-08	5.28525218392596E-07	yes	yes
KLHL12	1856.93746940998	-0.361432234865251	0.064902703350153	-5.56883174673489	2.564529743198E-08	5.29382173976037E-07	yes	yes
PEX10	1005.56029564405	-0.497433086481633	0.089339030840145	-5.56792570731706	2.57789685206663E-08	5.31413511132586E-07	no	yes
VPS52	2604.25902477828	-0.336163815289181	0.060411264316029	-5.5645883113886	2.62772029425298E-08	5.40206236208707E-07	no	yes
DDIT3	2237.2466286693	-0.400294634450827	0.07196479035494	-5.56236782566196	2.661385923153E-08	5.44897071684682E-07	yes	yes
MCM6	4654.77813342241	-0.320067413691387	0.057612871805842	-5.55548445441202	2.76842854030672E-08	5.64512174206793E-07	no	yes
SEPTIN10	2841.4899359745	-0.350212196941357	0.063064273628261	-5.55325823628322	2.80393374419066E-08	5.70208874375292E-07	no	yes
GMPPA	1971.9233341731	-0.367148182894543	0.066154830678102	-5.54983179808928	2.85944574531898E-08	5.80714123129539E-07	yes	yes
NR1H3	456.440533486179	-0.566691061570426	0.102142398858952	-5.54804927141925	2.8887447821135E-08	5.858747661059E-07	no	yes
ASS1	4440.88010095403	-0.344505864596343	0.062138312373732	-5.54417800284479	2.95338275067255E-08	5.98179095025332E-07	yes	yes
ZNF488	2446.38205158414	-0.371127340014621	0.06695855260322	-5.54264280791477	2.97940235360149E-08	6.02639114985514E-07	no	yes
PHF20	5167.98456762961	-0.305486091561251	0.055126032957285	-5.54159396519533	2.9973066379342E-08	6.05447905188075E-07	no	yes
LINC00707	386.567927325049	-0.659732678002388	0.119592811079618	-5.51649110048244	3.45834993697272E-08	6.9116545358411E-07	unknown	unknown
VARS1	8698.45869490923	-0.373938247238532	0.067842082899901	-5.51189219514774	3.54996345572385E-08	7.07597874527814E-07	yes	yes
LBHD1	556.269083517567	-0.532662191061725	0.096677186752399	-5.50969891610451	3.59447992220328E-08	7.15524675662897E-07	yes	yes
HGH1	1067.35528819265	-0.437558412192791	0.07956675669617	-5.49926163087974	3.81384894553196E-08	7.56195917897647E-07	yes	yes
ASL	908.408115503883	-0.46396697165811	0.084399636791781	-5.49726265769066	3.85731953467337E-08	7.63810092877701E-07	yes	yes
LIAS	933.509294193455	-0.458044215665293	0.083331662938087	-5.4966407667348	3.87094118258131E-08	7.65501478744328E-07	no	yes
CCNC	3565.98029446423	-0.376429429814196	0.068582534826715	-5.48870686633717	4.0488689800441E-08	7.98591710213149E-07	yes	yes
ITGB2	150.696197758019	-0.979192036375329	0.178468084053823	-5.48665068920682	4.09626005092585E-08	8.06709339255911E-07	no	yes
PHLPP1	1506.29515998511	-0.408424131117449	0.074500372278344	-5.48217570767992	4.20126650465509E-08	8.24334439565723E-07	no	yes
MED18	653.732170580355	-0.498853903985546	0.091317022061661	-5.46287967700808	4.68472148073853E-08	9.10891199912889E-07	no	yes
USP40	2720.14813804849	-0.330686312387161	0.060620993401671	-5.45498009569154	4.89783314675013E-08	9.47438352867494E-07	no	yes
RIPOR1	3019.72031303024	-0.363270889352002	0.06671604101886	-5.44503066735192	5.17964609372608E-08	9.96833805700616E-07	no	yes
S100A4	838.885104096137	-0.4730341734236	0.086907995191793	-5.44293045052629	5.24111141174373E-08	1.00609309380339E-06	yes	yes
ABR	3698.0177224025	-0.312745076996442	0.05748729367776	-5.44024700048515	5.32067506269895E-08	1.02006682595179E-06	no	yes
BRCA1	3560.63381871088	-0.327121356727229	0.060154971587781	-5.4379770797477	5.38889047655647E-08	1.02921661078871E-06	yes	yes
HIF1A	8909.04734394667	-0.280843749709413	0.051673605223098	-5.43495559283866	5.48100809342787E-08	1.04284483535183E-06	yes	yes
PCYT2	2368.1132343853	-0.402474516795394	0.074074839386497	-5.43334984090107	5.53058260019383E-08	1.0509501790961E-06	yes	yes
ARHGAP29	6126.01837763744	-0.309144207446438	0.056964897728728	-5.4269246460972	5.73333187159394E-08	1.08400976126787E-06	yes	yes
FTSJ1	5463.76009266324	-0.332346554998601	0.061335542834229	-5.41849863295135	6.01015987352923E-08	1.13492605431343E-06	yes	yes
GPKOW	1803.53345549533	-0.364216939344312	0.067228459858106	-5.41760052384122	6.04041894469389E-08	1.13921242900616E-06	yes	yes
DDAH2	650.066190490134	-0.552401732544334	0.102046739231681	-5.41322277128516	6.19004000487593E-08	1.16161535284527E-06	yes	yes
TMCO3	1968.97982127285	-0.382421090109216	0.070664704731877	-5.41176944784863	6.24050034947563E-08	1.16962810654538E-06	no	yes
TAZ	1037.26170414914	-0.425894936271727	0.078766604544807	-5.40704958317012	6.4071410665664E-08	1.19917622733982E-06	no	yes
RNF141	1173.58032471828	-0.436394481849599	0.080746114067873	-5.404526111099	6.49799576543513E-08	1.21336181151601E-06	unknown	unknown
MARCKSL1	2872.07746184316	-0.423704486596296	0.07840839734779	-5.40381516429809	6.52381712836226E-08	1.21667574637736E-06	yes	yes
SLC35C2	3974.34377531896	-0.299116110263534	0.055412189279712	-5.39802007738121	6.73803288390986E-08	1.25043617644874E-06	no	yes
CLMP	764.998839488764	-0.457853900402953	0.084849514333115	-5.39606978309198	6.81164628862543E-08	1.26254240988065E-06	no	yes
DHTKD1	4222.13350032756	-0.323535191433874	0.060162198537793	-5.37771556387911	7.54368674344838E-08	1.39138085112636E-06	yes	yes
KCTD11	929.907926151278	-0.441051975808837	0.082062838975116	-5.3745639477886	7.67682351641251E-08	1.41420603384866E-06	no	yes
RASGRF1	135.08910521328	-0.965169888642478	0.179709606308223	-5.37071950949078	7.842310821424E-08	1.43941268901386E-06	no	yes
VEGFA	15868.8983797445	-0.323437050976883	0.06023888299097	-5.36924051240073	7.90689138458549E-08	1.44773932289573E-06	no	yes
TCEA2	1127.9233176384	-0.486817103681162	0.090760360809984	-5.36376342421514	8.15056411526178E-08	1.48873758367127E-06	yes	yes
IFIT1	3605.35801482916	-0.318515672109226	0.059485946674072	-5.35446924723914	8.58079124707347E-08	1.56353014875635E-06	yes	yes
TMEM198B	580.065807947277	-0.587292130703035	0.109768452695337	-5.35028158165869	8.78174840538631E-08	1.59081617905656E-06	unknown	unknown
ARL14	234.390598894216	-0.850626415527395	0.159198702969132	-5.34317428259656	9.13328715916036E-08	1.64431904661156E-06	yes	yes
AC007683.1	428.272129122549	-0.759742999510313	0.142920241451093	-5.31585303660639	1.06158807271401E-07	1.89314445771921E-06	unknown	unknown
EPB41L1	4414.0347467892	-0.318571752145884	0.059943436577816	-5.31453934464244	1.06927477954874E-07	1.90234966387485E-06	yes	yes
SLC25A11	3898.96117917082	-0.412715930957648	0.077724597827602	-5.30997834010128	1.09638264113525E-07	1.94598233442486E-06	yes	yes
PNO1	1703.54690879775	-0.350471404516081	0.066038852045566	-5.30704870936071	1.11414412855562E-07	1.97518092625937E-06	yes	yes
TAF15	16726.1956186373	-0.293652183923756	0.055347798778785	-5.30558017487614	1.12315187761515E-07	1.98881029891688E-06	yes	yes
IFI35	651.722764377909	-0.481488076035614	0.090771064099049	-5.30442251409786	1.13030241548304E-07	1.99912289893355E-06	no	yes
ACTN4	27981.0573134106	-0.363741439958541	0.068579612758836	-5.30392962756521	1.13336018700378E-07	2.00218108534115E-06	yes	yes
EEF1A1P3	973.247135935528	-0.586459394136184	0.11065090069264	-5.30008694430076	1.15747547355189E-07	2.04238851416316E-06	unknown	unknown
PRKAR1A	8023.78033522349	-0.307424979249997	0.058013845710373	-5.2991656644308	1.16333046397011E-07	2.05031891948135E-06	no	yes
SOX13	3177.78524836197	-0.331786264465241	0.062819598882608	-5.28157247685162	1.28079795581281E-07	2.23901907147833E-06	yes	yes
MKNK1	1731.78413963973	-0.345468253725639	0.065507729975518	-5.27370210896869	1.33698862491968E-07	2.32645283936659E-06	no	yes
EIF2D	3857.85738548594	-0.29567178501574	0.056078869869718	-5.27242766665315	1.34630904909629E-07	2.33279277197355E-06	yes	yes
TTPAL	1641.06564175597	-0.364601617336127	0.069280560024694	-5.26268288255997	1.41968329622726E-07	2.44493801038269E-06	no	yes
SLFN11	328.772196349723	-0.692464665728424	0.131740160542082	-5.2562913456237	1.46989369192983E-07	2.51416890393765E-06	no	yes
TCFL5	1417.9323735995	-0.375811610814044	0.071529328995988	-5.25395129646919	1.48870263133242E-07	2.54057304094544E-06	yes	yes
SDSL	316.130242010646	-0.634237202316319	0.120714644408388	-5.25402038356374	1.48814400061133E-07	2.54057304094544E-06	yes	yes
STARD3NL	1118.23916543702	-0.407924679139216	0.077650736513779	-5.25332659358396	1.49376312743557E-07	2.54519486550533E-06	yes	no
RPUSD3	2071.80052945758	-0.354595941924174	0.0675009380537	-5.25320020948566	1.49478894151717E-07	2.54519486550533E-06	yes	yes
YBEY	411.200223462341	-0.568586774021133	0.10831656171749	-5.24930596951659	1.52673312508348E-07	2.59372508025739E-06	no	yes
LTBP2	3017.6272987932	-0.355732014250176	0.067869155414593	-5.24143864878108	1.59329453032228E-07	2.69163175755902E-06	no	yes
DOK1	773.640932503246	-0.442579372262585	0.084639924994802	-5.22896697143536	1.70459811503013E-07	2.86361081330981E-06	no	yes
PYCR1	4336.63194899409	-0.455295769163381	0.087069617339528	-5.22910038053752	1.70336865778264E-07	2.86361081330981E-06	no	yes
KLHDC2	1412.58128615469	-0.37377052242228	0.071501071865144	-5.22748138835232	1.71834689411045E-07	2.88349324580739E-06	yes	yes
ANXA7	8023.2879283383	-0.279928328201388	0.053585125375269	-5.2239931555816	1.75105254447742E-07	2.93184564363669E-06	no	yes
METTL5	3232.12594935384	-0.304557015011846	0.058319575449325	-5.22220905528507	1.76801206667453E-07	2.95230831952792E-06	no	yes
CUL7	1665.31773855329	-0.351612072282455	0.067359152592858	-5.21995985323212	1.78961920859427E-07	2.97467661765792E-06	no	yes
TMEM38B	1391.75985723677	-0.375394425678858	0.071912193325574	-5.22017766833098	1.78751563697723E-07	2.97467661765792E-06	yes	yes
STRADB	251.992929446802	-0.749068508736236	0.143587118972342	-5.2168224705485	1.82018559157156E-07	3.01410732740569E-06	yes	yes
PGM1	5694.97852126944	-0.311332543266414	0.059729104974486	-5.21240931702227	1.86403694627886E-07	3.07995315169695E-06	yes	no
ACSL4	7573.02226635173	-0.311405178923845	0.059849144036162	-5.20316846529483	1.95919114580838E-07	3.23009314837926E-06	no	yes
NRAS	3317.2086452155	-0.369116992797667	0.071061227253176	-5.19435150595668	2.05434670062608E-07	3.37589426736472E-06	yes	yes
GALNT12	268.406409649553	-0.673936092229507	0.129791833339211	-5.19243834446943	2.0755761626948E-07	3.40706505399216E-06	yes	yes
H1-0	8947.50694018596	-0.279710360211233	0.05394325245867	-5.18527058459327	2.15701462262484E-07	3.51027279323943E-06	unknown	unknown
SLC9A5	462.812770484977	-0.543090673976627	0.104825250307371	-5.180914640167	2.20800524186034E-07	3.58153186109726E-06	no	yes
IL31RA	740.242487072489	-0.460566415156523	0.089187930730128	-5.16399933697464	2.41728551942644E-07	3.90000808268062E-06	no	yes
TATDN3	873.479951685979	-0.443505901605648	0.08598272759079	-5.15808132671004	2.49493255279466E-07	4.00576391419643E-06	no	yes
RARG	8290.19026809006	-0.340671500624462	0.066123481164333	-5.15205029477816	2.57653909479805E-07	4.12164199782504E-06	yes	yes
PIGP	705.427432153269	-0.448307357788152	0.087033285027041	-5.15098743714966	2.5911854768186E-07	4.14067592260651E-06	yes	yes
LSS	6070.69336370854	-0.316394432695648	0.061564083349621	-5.13926977356022	2.75808187487497E-07	4.37489850236747E-06	yes	yes
ARNT	2098.19385204473	-0.339144950068049	0.066042502237314	-5.13525288380781	2.81764890881787E-07	4.45531494301957E-06	yes	yes
ARHGEF2	3707.83098306508	-0.31948243044951	0.06228831967431	-5.12909052804767	2.91145317296557E-07	4.5700716524394E-06	no	yes
PTPN18	528.580467541483	-0.496194708261225	0.096794291902551	-5.12628067738516	2.9552194738798E-07	4.62432006769415E-06	yes	yes
AFAP1	3742.09491733844	-0.347204566004548	0.067729827482133	-5.12631699964301	2.95464968544422E-07	4.62432006769415E-06	yes	yes
MAP2K4	2359.40649754902	-0.311847165773403	0.060857681586168	-5.12420384157849	2.9879759346784E-07	4.67072711199884E-06	no	yes
LARS2	2032.3473519588	-0.360969018350532	0.070465815805334	-5.12261178310535	3.01332345671509E-07	4.70546851494712E-06	yes	yes
SH3D19	1877.96523475077	-0.35855503905796	0.070292936600271	-5.10086868467205	3.38098086217447E-07	5.21473905958107E-06	yes	yes
CHAF1B	2257.64824311736	-0.328934764681293	0.064485961877846	-5.10087397477897	3.3808863528411E-07	5.21473905958107E-06	yes	yes
OAS3	6086.06373748293	-0.292018831237427	0.057309501843017	-5.09546971874455	3.47877625683992E-07	5.34369820737215E-06	yes	yes
C1QTNF6	2547.7390865284	-0.345732619897998	0.067946344595627	-5.08831817157462	3.6125291698216E-07	5.52101440771213E-06	yes	yes
SLC1A4	2412.01203463723	-0.353423160430407	0.069479182226686	-5.08674899594116	3.64253399702555E-07	5.55560170052409E-06	yes	yes
SLC20A1	17757.6990740921	-0.267798363545803	0.05270346726122	-5.08122856924162	3.75001563632919E-07	5.70797834584288E-06	no	yes
MPP1	536.759394400505	-0.492463528447662	0.096941858430755	-5.07998852528114	3.77457666812974E-07	5.7337798197628E-06	yes	yes
CDC7	867.423493814787	-0.426045457569189	0.083937435611525	-5.07575022354736	3.85970048039243E-07	5.85129039628105E-06	no	yes
OAS1	946.516076130724	-0.410468198345019	0.081016581364719	-5.06647147325536	4.05257449721603E-07	6.10682450985483E-06	no	yes
C1RL-AS1	753.714017803371	-0.48201520130011	0.095196297187459	-5.06338182829671	4.11883734000131E-07	6.20047551213584E-06	unknown	unknown
AC108136.1	97.0626859980569	-1.06653221992158	0.210796155852938	-5.05954302442617	4.20262445977381E-07	6.32029421001313E-06	unknown	unknown
EMP3	2443.66947393941	-0.368239637342437	0.072805085296455	-5.05788346848304	4.23935348526243E-07	6.3597874999877E-06	no	yes
SRPRA	8051.43516643301	-0.281119368838052	0.055584898864473	-5.05747738290349	4.24838795713176E-07	6.36371353141337E-06	no	yes
MMP14	11953.5079105884	-0.308627157948478	0.061244786930329	-5.03923963846204	4.67384973279596E-07	6.97329124985172E-06	no	yes
LINC01151	381.390598480938	-0.574082571183997	0.113961170202447	-5.03752787167914	4.71582908517222E-07	7.02896424178636E-06	unknown	unknown
RIOK3	4583.43825607371	-0.345980698051537	0.068736226985952	-5.03345489303984	4.81718203591646E-07	7.1587885699433E-06	yes	yes
CDCA7L	2812.58858788748	-0.314206004220037	0.062467211341918	-5.02993486455173	4.90646487154177E-07	7.26685298853533E-06	yes	yes
ENDOV	414.202841635479	-0.561131992593418	0.111560860946954	-5.02982845265267	4.90918862720085E-07	7.26685298853533E-06	yes	yes
ALDH3B1	383.47449335732	-0.662652527265623	0.131777402545212	-5.02857481227306	4.94138722746623E-07	7.2930229315072E-06	yes	yes
SLC16A13	457.641056264474	-0.546340178817317	0.108695527324734	-5.02633541843076	4.99941154122298E-07	7.36423582743784E-06	yes	yes
CBR3	426.049168023755	-0.533178988323344	0.106097674821244	-5.02535978494963	5.02489590064597E-07	7.39454651629239E-06	yes	yes
SPATA2	904.19121404466	-0.405191951328137	0.080766464665337	-5.01683406605805	5.25298989605643E-07	7.68517521783246E-06	yes	yes
PTGR1	3950.29095307795	-0.299364868585227	0.059678290856705	-5.01631102847836	5.26730338748988E-07	7.69864158545926E-06	yes	yes
NRP2	1166.88864343742	-0.410180365896751	0.081787126615652	-5.01521917776058	5.29730436233917E-07	7.72750042943746E-06	yes	yes
DSN1	1633.68703712232	-0.342273304058522	0.068265179376999	-5.01387833712842	5.33437233185677E-07	7.7740480337282E-06	no	yes
TKFC	1506.35697628423	-0.419756487005396	0.083746082520852	-5.01225220774811	5.37966285560417E-07	7.8324772532463E-06	yes	yes
CDCA7	4370.10059093038	-0.310672173283941	0.062047194292569	-5.00703016189642	5.52762678561677E-07	8.00921231081337E-06	yes	yes
STYXL1	1945.7195483571	-0.343362092332601	0.068751126529893	-4.99427587100421	5.90569304436589E-07	8.49979832717762E-06	no	yes
IMPA2	1055.8836608816	-0.419843482208665	0.084302615260315	-4.98019522777848	6.35201622983619E-07	9.10737702829701E-06	no	yes
KRT6A	47303.4203564377	-0.252070954315271	0.050676223869627	-4.97414635636167	6.55357836658888E-07	9.34826992584806E-06	yes	yes
RINL	163.707603151875	-0.873456230861483	0.175729545177122	-4.97045747191291	6.67951119812881E-07	9.51356845412127E-06	yes	yes
SWI5	1527.04398663344	-0.360012651828943	0.072628519903219	-4.95690470229432	7.16250854337874E-07	1.01708320137722E-05	no	yes
ANXA2	59373.7759609364	-0.267046640314295	0.053875280542488	-4.95675637556438	7.16797637442833E-07	1.01708320137722E-05	yes	yes
GRIN2D	219.097503128456	-0.717611441458062	0.145061729672825	-4.94693840392346	7.53898192568802E-07	1.06571218234702E-05	no	yes
AC040160.1	692.437649936149	-0.431584043294405	0.087240592422801	-4.94705539369548	7.53445407943031E-07	1.06571218234702E-05	unknown	unknown
LOXL2	2844.24716786171	-0.316227098248584	0.063944119162475	-4.945366397887	7.60007799071097E-07	1.07334184856629E-05	no	yes
CHAC1	2412.48352892948	-0.509498316523192	0.10304475575334	-4.94443713120913	7.63641798440098E-07	1.07746425661927E-05	no	yes
EIF6	8985.12160952354	-0.278421445743534	0.056315542639936	-4.9439538836316	7.65538200905074E-07	1.07864197996544E-05	yes	yes
BCKDHB	762.247365690626	-0.433297213236768	0.087656756633654	-4.94311254348207	7.68850691451761E-07	1.08177507651602E-05	no	yes
PORCN	2393.59191272439	-0.385074409392484	0.078119709265687	-4.9292862583863	8.2530573025482E-07	1.15473835183007E-05	yes	yes
GGPS1	993.430597576091	-0.405731312796772	0.082310326003148	-4.92928812821437	8.25297832096765E-07	1.15473835183007E-05	no	yes
ALDH1A3	14406.7555775235	-0.237398328621206	0.048168213533829	-4.92852674418746	8.28519947485317E-07	1.15816021230577E-05	yes	yes
CPT2	1130.02883173277	-0.378425642269484	0.076819403221186	-4.92617263870021	8.38559152300503E-07	1.17002295055706E-05	no	yes
IRF3	3371.23357570281	-0.334898454044666	0.068018747948979	-4.92361979811619	8.49578260034328E-07	1.18320654348034E-05	no	yes
LASP1	24845.9633000036	-0.275761402282516	0.056034810677704	-4.92125161033582	8.59924912309116E-07	1.19651048047886E-05	no	yes
GTF3C3	3482.04468689278	-0.313997962853954	0.063810243709905	-4.92080808030535	8.61876146828769E-07	1.19811915650948E-05	no	yes
CDYL	1903.31092609936	-0.332205652220234	0.067574654618096	-4.91612800831498	8.82726896669516E-07	1.22484453093121E-05	yes	yes
ZFPL1	1167.42430857075	-0.440729857220832	0.089733715350194	-4.91153024814409	9.03683431168072E-07	1.25161816399556E-05	no	yes
CUEDC2	2917.53938688592	-0.314876694507289	0.064283851674522	-4.89822383545955	9.67068351646491E-07	1.33328023705041E-05	yes	yes
FAM83E	91.0510339236678	-1.09168049789734	0.222884944708744	-4.89795530749685	9.68390526930864E-07	1.33388271026702E-05	yes	yes
DAZAP2	8234.14278743998	-0.256769728608691	0.052449955956284	-4.89551847903749	9.80468775206839E-07	1.34928620763396E-05	yes	yes
TMBIM6	50345.55221751	-0.239621308036764	0.048956164939842	-4.89460945993658	9.85011400899502E-07	1.35306625343251E-05	yes	yes
NDUFV2	159.623056383209	-0.854856007822581	0.17465245819188	-4.8946119434712	9.84998962417664E-07	1.35306625343251E-05	no	yes
RECQL	4861.91691097355	-0.285938464201042	0.058504679275146	-4.88744605976357	1.02152470512157E-06	1.39690166350059E-05	no	yes
WDR24	374.417449164435	-0.642197342438023	0.13139834003147	-4.88740833624091	1.0217203949195E-06	1.39690166350059E-05	yes	yes
PLEKHA7	2550.98874769613	-0.309856813555446	0.063400913542008	-4.88726102266871	1.02248492590162E-06	1.39690166350059E-05	yes	yes
CCDC69	391.214738207448	-0.563311741826637	0.115298262113989	-4.88569152299729	1.03066460777376E-06	1.40552805199483E-05	no	yes
C9orf72	667.163116382057	-0.505291889685728	0.103508431126873	-4.8816495833695	1.05202077170008E-06	1.43090669542528E-05	unknown	unknown
FUNDC1	882.7003847469	-0.389379964484899	0.079771804052928	-4.88117285434019	1.05456753855705E-06	1.43293762295006E-05	no	yes
URB1-AS1	223.478965214063	-0.746929952740013	0.153175652705505	-4.87629684970925	1.0809590144997E-06	1.46351944200323E-05	unknown	unknown
DERA	2405.71254402839	-0.303937479301364	0.062407894824189	-4.87017676461601	1.11498458169677E-06	1.5014926417863E-05	no	yes
AVL9	2857.17362718086	-0.321959624929281	0.066160296809833	-4.86635702156389	1.13674091476586E-06	1.5228776804259E-05	yes	yes
THBS3	748.186295361078	-0.497885622412805	0.102307119002656	-4.86657846752461	1.13546853572529E-06	1.5228776804259E-05	yes	yes
KCTD12	436.044809215353	-0.578053909302113	0.118834392696868	-4.86436540957178	1.14824609547585E-06	1.5366714398513E-05	yes	yes
MYH3	121.744352178279	-0.944975957573616	0.194302836252334	-4.86341823825161	1.1537569677663E-06	1.54130884284311E-05	no	yes
G6PC3	4548.99473464835	-0.396437706312247	0.081558950702338	-4.86075044980784	1.16941593385269E-06	1.56084399532562E-05	yes	yes
UBC	34171.1752163944	-0.268527587083841	0.055250831213261	-4.86015470151675	1.17294059001267E-06	1.56416298680539E-05	no	yes
CHML	3318.92477271898	-0.399288510124946	0.082196490719613	-4.85773184024353	1.18738069012833E-06	1.580621874518E-05	unknown	unknown
IMPACT	1768.07615685428	-0.346801346432678	0.07145414681063	-4.8534810352124	1.21312948044978E-06	1.61205010060826E-05	yes	yes
LDOC1	1469.80259976827	-0.416673709208468	0.085951129649933	-4.84779793942819	1.24839458450795E-06	1.65162932343726E-05	yes	yes
B9D1	868.079271316515	-0.407065848147423	0.084062454213965	-4.84242164892444	1.28266218971215E-06	1.68807305998012E-05	yes	yes
XRCC3	1753.79385132565	-0.36179973123836	0.074764732666233	-4.83917641829226	1.30378276776036E-06	1.71287729096608E-05	yes	yes
GLE1	4097.62671493135	-0.271052990657791	0.056248235850786	-4.8188709664928	1.44372883424696E-06	1.88686468371791E-05	yes	yes
EPG5	2281.10990419458	-0.324364019235536	0.06736012803511	-4.81537118021016	1.46926523013784E-06	1.91525586098159E-05	yes	yes
IDH2	1208.27551332453	-0.377861602847041	0.07849727436799	-4.81369074135811	1.48168044356154E-06	1.92644025919145E-05	no	yes
TRHDE	433.890704661988	-0.512968637014589	0.106573026977909	-4.81330643935749	1.48453383546023E-06	1.9284862384957E-05	no	yes
TGFB1I1	565.538805936813	-0.491540477886231	0.102263267895395	-4.80661813378611	1.53504793159163E-06	1.98554826447677E-05	yes	yes
HERPUD1	3009.69773440521	-0.290702399189301	0.060525345932205	-4.8029861657448	1.56316689369899E-06	2.01063466216984E-05	no	yes
ITPK1	4440.30284961486	-0.331515404831845	0.069071740144837	-4.79958090149009	1.58997999491519E-06	2.03840076997286E-05	no	yes
MT1X	1582.80948558477	-0.387976052173743	0.080837117196546	-4.79947907135811	1.59078857620817E-06	2.03840076997286E-05	no	yes
PRMT3	2308.83549300783	-0.307979967466195	0.064182436120793	-4.79850853411933	1.59851498214254E-06	2.04482362189354E-05	yes	yes
VRK1	1803.5936825289	-0.328831060117256	0.06861357252208	-4.79250748838998	1.64709622034483E-06	2.10339770715054E-05	yes	yes
BOD1L1	2747.81521554162	-0.345306124670561	0.072058012042141	-4.7920573283179	1.65079714245053E-06	2.10633887718773E-05	yes	yes
MAN2A2	3007.77381398129	-0.310336607781535	0.064799591752027	-4.78917535420781	1.67468092922896E-06	2.13500566180637E-05	no	yes
SLC27A3	820.360261552992	-0.423702230285216	0.088496503846185	-4.78778496178391	1.68632195876639E-06	2.14802921357994E-05	yes	yes
ADORA2B	1931.0279093569	-0.316667711008789	0.066189261952904	-4.78427620531729	1.71604574952777E-06	2.1803620067145E-05	yes	yes
HSD17B2	113.049328273117	-0.908988787118536	0.190659257871905	-4.76760896514789	1.86425171578827E-06	2.35279808251368E-05	yes	yes
TMEM45A	175.061225691073	-0.743733328864656	0.156045346312362	-4.7661359113901	1.87792607351496E-06	2.36759582721017E-05	yes	yes
POLD4	208.198067368414	-0.690027906066107	0.144819779454619	-4.7647352361998	1.89101788916098E-06	2.38059720733224E-05	yes	yes
TSC22D1	8329.9147701116	-0.261628375534483	0.054915732312308	-4.76417894323238	1.89624173353823E-06	2.38258377265824E-05	no	yes
SOX15	2501.18509722898	-0.402587804226076	0.084535562875402	-4.76234841920262	1.91352923991661E-06	2.39891614944287E-05	no	yes
IFRD1	4480.5499748523	-0.262554050964617	0.055145497614608	-4.76111491094905	1.92526380424113E-06	2.41162096975142E-05	yes	yes
WWC3	1483.80207769258	-0.373726441354771	0.07873154362953	-4.74684509062001	2.06614069321233E-06	2.57950903943799E-05	no	yes
ITGB7	72.471207109909	-1.13239348099883	0.238758078258941	-4.74284886717305	2.10733486854287E-06	2.62224848340813E-05	no	yes
SPIN4	1360.32072098489	-0.340297270475506	0.071850051099744	-4.73621473147034	2.17746875803105E-06	2.70282345261696E-05	no	yes
SEC23B	3884.73998992291	-0.277558026960408	0.058621939350019	-4.7347124649556	2.19365867197774E-06	2.72067839736893E-05	yes	yes
METTL8	2499.44625292583	-0.305305809202409	0.064503042333146	-4.73320014311206	2.21007368289426E-06	2.73653248377433E-05	yes	yes
AC093012.1	1078.92948210125	-0.36743177679186	0.077628008988666	-4.73323715986982	2.20967049184088E-06	2.73653248377433E-05	unknown	unknown
CSRP2	964.212052327558	-0.38838021526951	0.082165518354046	-4.72680295882763	2.28082394571097E-06	2.81541999855747E-05	yes	yes
EMC3-AS1	363.892077982298	-0.545086070107911	0.115351314821212	-4.72544306020927	2.29614168596573E-06	2.83146964532059E-05	unknown	unknown
TRIM65	1876.64941995674	-0.41794513690816	0.088458678421669	-4.72474995518109	2.30398669386603E-06	2.8388205633579E-05	no	yes
MINCR	278.521803454014	-0.613389197658729	0.129840585900543	-4.72417151697528	2.31055352454438E-06	2.84458587102608E-05	unknown	unknown
AL023284.3	459.250525287117	-0.57395850765452	0.121557603622799	-4.72169975837589	2.33881766815758E-06	2.87703211767074E-05	unknown	unknown
TALDO1	6417.1024132777	-0.28035821376548	0.059382460016414	-4.7212293611276	2.34423404912907E-06	2.88134281291403E-05	yes	yes
HEXIM2	234.633657398563	-0.677974895192402	0.143934699742718	-4.71029499074426	2.47358504787828E-06	3.01817433898606E-05	yes	yes
MGAT4B	5228.33221344469	-0.265463853746813	0.056390409111418	-4.70760645169819	2.50642399015137E-06	3.05576885983746E-05	yes	yes
ITGB1	20496.5238556029	-0.237384608311907	0.050429357964501	-4.70727008816986	2.51056180981632E-06	3.0583392006566E-05	no	yes
CAPS	343.974323982359	-0.715957020226857	0.152195342789404	-4.70419795445083	2.54865873302398E-06	3.10224058545544E-05	no	yes
KIZ	1383.65118968998	-0.342945334005786	0.072964755547401	-4.70015052380999	2.5996979652939E-06	3.16093451905275E-05	no	yes
SLC37A4	2006.8397465696	-0.300123927487132	0.063868689213696	-4.69907761036019	2.61339133599722E-06	3.17334359727172E-05	yes	yes
PEX12	255.311560693747	-0.616333003330736	0.131178900202197	-4.69841569323063	2.62187374617427E-06	3.18108015145733E-05	yes	yes
MYO19	7172.40327196009	-0.24178117473446	0.051513577512092	-4.69354268159121	2.68513935790617E-06	3.24477666273361E-05	no	yes
CYREN	1343.0457417735	-0.411298931990993	0.087686663180703	-4.69055289677741	2.72467775273002E-06	3.28991739229878E-05	no	yes
SERPINB1	814.372375581758	-0.384910694600521	0.082275082441751	-4.67833860723299	2.89208675473267E-06	3.47257811211686E-05	no	yes
HMGA1	41147.472889472	-0.31159059725621	0.066668661423767	-4.67371911482733	2.95793808524733E-06	3.54881918842293E-05	yes	yes
INCENP	3835.67305747837	-0.337503837382173	0.07249526384791	-4.65552947141806	3.23149175992789E-06	3.840327234255E-05	yes	yes
PSMB4	8163.39316771886	-0.274976433121836	0.059105614141049	-4.65228958564975	3.28269635950245E-06	3.89197100246596E-05	no	yes
PKP2	1635.41204377226	-0.339544849295008	0.072987410999567	-4.65210156991349	3.28569160971836E-06	3.89245965934324E-05	yes	yes
FERMT1	3225.42191906153	-0.269045883505939	0.057965662825319	-4.64146997364137	3.45939297437924E-06	4.06944517805783E-05	yes	yes
SLC7A8	4404.53682036737	-0.304972376772546	0.065720198127025	-4.6404664846428	3.47623554995846E-06	4.08606813590671E-05	yes	yes
AP5B1	874.566944052039	-0.411786168908181	0.088819906087446	-4.6361923474988	3.54885749710782E-06	4.158455180709E-05	yes	yes
TNS2	384.09054500492	-0.512409795037541	0.110635346959809	-4.63151975492686	3.62991355191625E-06	4.24353509028905E-05	no	yes
GIHCG	127.937401584754	-0.839811887431517	0.181461309515056	-4.62804930525335	3.69126147010126E-06	4.30523367592537E-05	unknown	unknown
PIGV	646.544803555027	-0.434518576122264	0.093959220376862	-4.62454429037885	3.7542286339977E-06	4.37190659085868E-05	yes	yes
PINK1	3692.13737018844	-0.301506164000353	0.065214663322212	-4.62328790245643	3.77704918268339E-06	4.39508526130163E-05	yes	yes
SIAE	855.460520712867	-0.384219544494726	0.083144356887759	-4.62111391412173	3.81685113722731E-06	4.43797297738259E-05	no	yes
MAP3K14-AS1	239.637920237078	-0.624671115499734	0.1353125409246	-4.61650569290411	3.90255321976929E-06	4.52365957451565E-05	unknown	unknown
FAM216A	963.877233895312	-0.368320481956701	0.079798108260846	-4.61565430539688	3.91858759132739E-06	4.5386402770086E-05	yes	yes
SDHC	2830.31340693089	-0.282506455107443	0.06121595493737	-4.61491543171181	3.9325541269932E-06	4.54793999536919E-05	no	yes
SERPINE2	18074.7556619957	-0.229789396018834	0.049810678291286	-4.61325570944963	3.9641011423551E-06	4.57739770989648E-05	no	yes
PRCD	97.8119971709189	-0.970034645367389	0.210619768376822	-4.60562013168627	4.11238494553299E-06	4.73773155536977E-05	no	yes
SLC43A3	1602.69813480372	-0.343466766051649	0.07460719385182	-4.603668203013	4.15113632698585E-06	4.77143198408465E-05	yes	yes
AGK	1932.32647710234	-0.314315069123665	0.068327227943974	-4.60014372866693	4.2219953061551E-06	4.84548722531997E-05	yes	yes
LNCAROD	1107.74275261296	-0.366917133144573	0.079798956854646	-4.59801916725444	4.26526763178595E-06	4.88770478656901E-05	unknown	unknown
CCHCR1	1492.76571386918	-0.346219884437152	0.075390607933671	-4.59234769325319	4.3828736059574E-06	5.00344866425546E-05	yes	yes
PLXND1	440.723774715444	-0.479778159785788	0.104532015178615	-4.58977241533119	4.43729547086948E-06	5.0615190404893E-05	no	yes
LGALS3	7771.95092623998	-0.296930876493904	0.064737480705794	-4.58669187087055	4.50324543852655E-06	5.12146456703069E-05	no	yes
SIPA1	1006.34255549916	-0.434663981258562	0.094873459419343	-4.58151293226631	4.6162405199554E-06	5.24205941184687E-05	no	yes
CDK19	842.269460527353	-0.402726491745837	0.088097288754776	-4.57138349475034	4.84514644987246E-06	5.46902710510323E-05	yes	yes
SERBP1	14139.8907424853	-0.265816044418187	0.058182152259741	-4.56868703019974	4.90788998637519E-06	5.52742856537278E-05	yes	yes
LRRC8A	5283.51257772953	-0.328056548046427	0.071859218990503	-4.56526737494577	4.98858108276459E-06	5.61410965916203E-05	yes	yes
C22orf46	463.970239262527	-0.467899675832372	0.102584065527514	-4.56113406527914	5.08780820316861E-06	5.70023656606303E-05	unknown	unknown
ARF4	7949.1267883494	-0.252622745621791	0.055423518226555	-4.558042392566	5.16326173194577E-06	5.78047481713899E-05	yes	yes
SLC25A35	301.626893434475	-0.553830871244355	0.12178023992679	-4.54778929305198	5.42123715919743E-06	6.05579116026287E-05	yes	yes
GOLGA1	1523.46217005606	-0.320141603697891	0.070411696623259	-4.54671054740838	5.44908563304693E-06	6.0778883348915E-05	no	yes
RGS20	252.249581329558	-0.607153717047025	0.133667697006735	-4.54226212198773	5.56537801819004E-06	6.19842434265378E-05	no	yes
TTC12	526.334323074311	-0.448096881082006	0.098681606157762	-4.54083489850817	5.60318978591861E-06	6.22673059616575E-05	yes	yes
NMNAT1	601.249368433579	-0.427768289175132	0.094521634671215	-4.52561247658364	6.02208421164675E-06	6.6481162626597E-05	yes	yes
PTHLH	1754.34790944779	-0.314493537624594	0.069504683691808	-4.52478194158963	6.04578076619395E-06	6.66451136545549E-05	no	yes
TSPAN6	1847.25033177253	-0.288166128921607	0.063690139358472	-4.52450146638396	6.05380332996644E-06	6.66847678210997E-05	no	yes
CDPF1	216.711779979271	-0.634857494527863	0.140855086445576	-4.50716768949029	6.56987106320059E-06	7.18488932929791E-05	no	yes
STMN1	9256.74951960007	-0.231915840836733	0.051488042707596	-4.5042660128644	6.66027361745194E-06	7.27800312845419E-05	no	yes
TNFAIP2	485.256167241834	-0.494621865636058	0.110059310554363	-4.49413923406094	6.98519153408004E-06	7.61648706418611E-05	no	yes
RASSF1	1034.51044969214	-0.36312017207853	0.080898957505662	-4.48856429396032	7.17047840397347E-06	7.76544511407173E-05	yes	yes
ARSI	995.102371890031	-0.384767984609805	0.085723459954982	-4.48847940589269	7.17333572153948E-06	7.76544511407173E-05	no	yes
NANS	3155.74441387093	-0.274271241440901	0.06113747955455	-4.48613916437592	7.2525380262433E-06	7.83430075393981E-05	yes	yes
STAMBPL1	470.872590876733	-0.506428087289418	0.112952184151201	-4.48356170440672	7.34073628251121E-06	7.91255758520468E-05	yes	yes
DEPP1	169.496005333555	-0.734532609178035	0.163871290735728	-4.48237519751157	7.38168133020622E-06	7.95100471514493E-05	yes	yes
CSE1L	24806.6811208708	-0.229890983116059	0.051346687187891	-4.47723106799133	7.56173920780604E-06	8.12752126408196E-05	no	yes
ARHGAP1	3824.92023520295	-0.28010964116559	0.062594438982115	-4.47499243895491	7.64140167959771E-06	8.20729022878531E-05	no	yes
DCAF12	2133.58953572649	-0.286604689451442	0.064057044638139	-4.47421030849117	7.66942276408992E-06	8.2315193470136E-05	no	yes
PPP1R15A	2125.70628564043	-0.31003572150314	0.069323115016175	-4.47232818996664	7.73725592268952E-06	8.29251134416845E-05	yes	yes
RPL3P2	890.763797670599	-0.434602252445172	0.097248329118983	-4.46899454604961	7.85881342714624E-06	8.40485873198486E-05	unknown	unknown
PRRG1	1479.29419545665	-0.346880265174662	0.077648249244024	-4.46732886513032	7.92023252854044E-06	8.45853890663189E-05	unknown	unknown
RNASEH2B	1120.01370979681	-0.338048373058301	0.075728883274543	-4.46392919637754	8.0470165484663E-06	8.58177582228157E-05	yes	yes
FIBP	2589.38666636949	-0.342746292841602	0.076798726877437	-4.46291633699331	8.08516274371801E-06	8.61026977986479E-05	no	yes
SOX9	1490.13884699725	-0.335876307694331	0.075289839640824	-4.4611106796967	8.15359636058763E-06	8.67701578797281E-05	no	yes
RFXANK	1603.23817261609	-0.301913923406758	0.067730074951462	-4.45760503916643	8.28804279575692E-06	8.81386851723789E-05	no	yes
MAGEF1	1460.3238504408	-0.361447256728568	0.081122213041353	-4.45558920519486	8.36630982529021E-06	8.88456115273419E-05	no	yes
ATF3	1704.09410400532	-0.303443044396548	0.068342740034775	-4.44001870926078	8.99510574463461E-06	9.47817698617895E-05	yes	yes
RPP25L	778.267648862668	-0.419494340218459	0.094483195749292	-4.43988305953975	9.00077726937559E-06	9.47817698617895E-05	no	yes
DHX58	581.618995031368	-0.412907487779241	0.093032609707967	-4.43830920228264	9.06683066001405E-06	9.52852272068122E-05	yes	yes
TRIM66	492.952091283453	-0.485750484904924	0.109515367574424	-4.43545500200985	9.18780226434035E-06	9.6481527750066E-05	yes	yes
IMPDH2	15800.4679503975	-0.234334959100122	0.052966215002718	-4.42423456326065	9.67848192948908E-06	0.000101345281179	yes	yes
COPG1	9032.934853487	-0.234389538759527	0.053081257637855	-4.4156741793618	1.00695659863574E-05	0.000105081918178	yes	yes
ATRAID	1984.23721154319	-0.315698228466272	0.071500390366535	-4.41533573240508	1.00853340938348E-05	0.000105173632844	no	yes
PAPSS2	310.205451265135	-0.541507435663081	0.122918872294628	-4.40540517134852	1.05586335257837E-05	0.000109578545868	yes	yes
LINC00963	955.227720587932	-0.347858704389048	0.078961752236817	-4.40540761235607	1.05585146204869E-05	0.000109578545868	unknown	unknown
STC2	4866.30988392707	-0.258314763709955	0.058689400681476	-4.40138697465838	1.0756109377403E-05	0.000111346235963	no	yes
CCNDBP1	1738.72640315588	-0.297763945743689	0.067653045438968	-4.40133838486712	1.0758518784408E-05	0.000111346235963	no	yes
PROCA1	123.593482857061	-0.83959587639658	0.19079235603814	-4.40057397387945	1.07964912882106E-05	0.000111662544421	yes	yes
RPS17P2	91.5105286750138	-0.96277848150852	0.219365445088388	-4.38892497913969	1.13912353462059E-05	0.000117250358902	unknown	unknown
SPSB2	378.062124923344	-0.558640969682312	0.127322288302119	-4.38761333252768	1.14601280809216E-05	0.000117878955666	no	yes
DUT	2550.3813097564	-0.300028033233495	0.068390504758661	-4.38698375296756	1.14933371235725E-05	0.000118139902534	yes	yes
CTBP1-DT	129.577400730581	-0.808356992594002	0.184462653384357	-4.38222576637051	1.17472983343206E-05	0.000120339931067	unknown	unknown
CYP26B1	569.937756515003	-0.438655785937694	0.100224234447436	-4.37674369234274	1.20465491961901E-05	0.000122904163736	yes	yes
UBL7	1716.09813954204	-0.346385028652631	0.079194125495941	-4.37387276497403	1.22061537936723E-05	0.000124364118673	yes	yes
SLC35C1	1050.80473378103	-0.358998974263888	0.082120844670463	-4.37159378601732	1.23342847060365E-05	0.000125499889423	no	yes
CD151	13623.3055221704	-0.253056348967612	0.057918057311254	-4.36921334580816	1.24694901253974E-05	0.00012678997753	yes	yes
BABAM2	687.324898741246	-0.400285152719927	0.091658483185198	-4.36713699386823	1.25885775370228E-05	0.000127656308819	no	yes
ACAP2	2762.6701424239	-0.305244403890258	0.069908902130797	-4.36631665762906	1.26359256587781E-05	0.000128050278246	yes	yes
MTMR11	752.574212292125	-0.425900804716728	0.097575374454613	-4.36483904978336	1.27216391562001E-05	0.000128832244923	no	yes
TMEM147	2308.75490571287	-0.301756249268279	0.069168627221165	-4.36261729329141	1.28515643995934E-05	0.000129973304656	no	yes
NUDCD3	4014.93185268681	-0.273601165524012	0.062717718394277	-4.36242217556463	1.28630348917888E-05	0.000130002060888	no	yes
KHK	218.883773947133	-0.706965566834216	0.162083566176412	-4.36173502046935	1.29035088782214E-05	0.000130323709977	yes	yes
AP3S2	955.327960832272	-0.378625971967359	0.086823704090915	-4.36085946725896	1.29552557304768E-05	0.000130758706365	no	yes
EMC4	3690.95176159443	-0.293439529703357	0.067301784779769	-4.36005569040368	1.30029347257535E-05	0.000131152090617	no	yes
SYT12	145.352829311863	-0.738864589490555	0.169761174893382	-4.35237674311924	1.34669585860069E-05	0.000135379318834	no	yes
TRAFD1	3956.32719077423	-0.261861818183046	0.060196700501317	-4.35010251396283	1.36073902622163E-05	0.000136608770061	yes	yes
CBR4	1161.49470052288	-0.364129354968758	0.083761118161665	-4.34723607994301	1.37863805892458E-05	0.000138313561318	yes	yes
AP001324.1	720.169907016048	-0.392899132309955	0.090406974943563	-4.34589402593355	1.38709529875008E-05	0.00013897698841	unknown	unknown
ABHD14B	2400.97659159894	-0.299183478457605	0.068845448355385	-4.34572634218605	1.38815546477843E-05	0.000138990795341	no	yes
MMAB	2677.3624297056	-0.348815795283791	0.080344329993306	-4.34151103522619	1.41506170123817E-05	0.000141018929236	no	yes
SLC35F6	1284.79802716418	-0.336293841191171	0.077526399882205	-4.33779772699546	1.43917509561913E-05	0.00014314804961	yes	yes
TMCC1	942.131448771564	-0.346313919134626	0.079898180897575	-4.3344405998252	1.46131238240638E-05	0.000145158314374	no	yes
TMEM200B	59.7381315903118	-1.24265354664048	0.287171727864602	-4.3272140885205	1.51007170416447E-05	0.000149312798622	yes	yes
KRT14	1788.03799708943	-0.320359779316084	0.074048017453545	-4.32637888674155	1.51580602186757E-05	0.00014968336136	yes	yes
ACADS	315.022640878668	-0.553309133494648	0.127945347727521	-4.32457407261891	1.52826847949339E-05	0.000150617905281	no	yes
TP53TG1	537.731993706907	-0.446045797591356	0.103142069341004	-4.32457677494	1.52824974682667E-05	0.000150617905281	unknown	unknown
CYP4F11	202.796499058179	-0.675519471705523	0.156270929979248	-4.32274557907367	1.54099403047877E-05	0.000151521054703	yes	yes
SERAC1	1198.94917185249	-0.333226447045144	0.077099147125001	-4.32205101445393	1.5458543339262E-05	0.000151854491251	no	yes
FKBP10	112.265232810647	-0.830943649624781	0.19231572707814	-4.32072645461367	1.55516364709526E-05	0.000152470793742	no	yes
HLA-E	7286.20037684476	-0.239585340589395	0.055476558504427	-4.31867706015463	1.56967265846421E-05	0.000153628785958	unknown	unknown
EXOSC1	1526.7169019623	-0.298847378608527	0.069213230918508	-4.31777818550897	1.57607701273201E-05	0.000153867905704	yes	yes
FDFT1	26055.0923258213	-0.222828952501033	0.051614737172275	-4.31715755438791	1.5805134498789E-05	0.000154054056767	yes	yes
RBM12	5910.79687644004	-0.225662617046425	0.052347032265942	-4.31089609626728	1.62594297562694E-05	0.000157564853374	yes	yes
PCYOX1	4975.8926449532	-0.256044010799417	0.059420221567719	-4.30903830453767	1.63965970960675E-05	0.000158192095094	no	yes
CHCHD5	1005.94261949397	-0.401302339830695	0.093130375955329	-4.30903811687805	1.63966110071879E-05	0.000158192095094	no	yes
PAPSS1	3578.30700134166	-0.247279767253247	0.057388373461282	-4.30888265930866	1.64081388700171E-05	0.000158192095094	yes	yes
SMIM14	1024.94375654463	-0.366725637235344	0.085118665833922	-4.30840443329875	1.64436498851572E-05	0.000158433094706	no	yes
EZR	41003.634969978	-0.231583396554932	0.053829822786118	-4.30213930807615	1.69156897868817E-05	0.000162461777819	yes	yes
NRG1	1207.51449246753	-0.334864600554186	0.077876440202578	-4.29994745115609	1.70838613596581E-05	0.000163868050177	no	yes
LAMP2	9461.67404399344	-0.224977941461079	0.052366061227335	-4.29625479152217	1.73707917014731E-05	0.000166091662531	yes	yes
JDP2	1180.09689858271	-0.32156109308958	0.074866162372936	-4.29514593639469	1.74578455919254E-05	0.000166818183402	no	yes
PARP3	623.25397276701	-0.392220071416771	0.091393536375347	-4.29155153605122	1.77429011433878E-05	0.000169327281399	yes	yes
TADA3	3057.48618754189	-0.290105819699392	0.067684226288496	-4.28616585587979	1.81783291112154E-05	0.00017282673248	no	yes
EIF2B3	1680.59544707757	-0.312683224482426	0.072955819647407	-4.2859257286617	1.81979783492292E-05	0.000172903742588	yes	yes
SPG11	3062.10123017333	-0.269698269073337	0.062941321162181	-4.28491591999484	1.82808311042529E-05	0.000173363023228	yes	yes
CNOT8	2265.12213593134	-0.266177834284731	0.06222044684075	-4.27798011425407	1.88596864505813E-05	0.000178179696002	no	yes
FPGS	2993.87005391224	-0.267611003136538	0.062558348955692	-4.27778238402806	1.8876442068001E-05	0.000178226256593	yes	yes
TTC19	3528.97347302055	-0.259538549528012	0.060679416225813	-4.27720907139522	1.89251046543758E-05	0.000178573827199	yes	yes
HACL1	1873.16133788131	-0.285583731162519	0.066779306215919	-4.27653037063811	1.89828670097377E-05	0.000178894823621	yes	yes
METTL15	579.561460850573	-0.406830232932158	0.09512834276263	-4.27664585671702	1.89730264658497E-05	0.000178894823621	no	yes
WIPI1	1228.97901066994	-0.323318223482853	0.075704278525893	-4.27080516159032	1.94768513218975E-05	0.000182977975418	yes	yes
SYMPK	5956.11483546011	-0.260331718382032	0.060990762344891	-4.26837947868087	1.96898161947998E-05	0.000184633379116	no	yes
WDR54	1252.67583818047	-0.352767145499579	0.082656275063025	-4.26788099549121	1.97338547767066E-05	0.000184814932762	no	yes
LAMB2	7446.30068872757	-0.254182302186396	0.059558326893848	-4.26778782149856	1.9742096647015E-05	0.000184814932762	no	yes
DERL2	1072.04305442586	-0.382452256701758	0.089760450566602	-4.26081034896297	2.03687023438696E-05	0.000190053235678	yes	yes
SH3GLB1	4781.95456907901	-0.25128331587714	0.05902979512049	-4.25688951425681	2.07290730998151E-05	0.000193057109111	yes	yes
CAST	14202.8918739797	-0.215785684203694	0.050758310623018	-4.25123849779663	2.12591632591236E-05	0.000196960413712	yes	yes
SPAG4	153.667759380895	-0.739028648152889	0.173877303991438	-4.25028816980783	2.13495662439662E-05	0.000197614627598	yes	yes
ALG5	1237.72079727	-0.32945233201065	0.077559233531245	-4.24775126069197	2.15926937361195E-05	0.000199692775411	no	yes
OSGEPL1	726.523943617691	-0.368216109879062	0.086687796946694	-4.24761180752448	2.16061345186924E-05	0.000199692775411	no	yes
NIT1	927.069841912865	-0.362854150286093	0.085429819467133	-4.24739455788842	2.16270893536481E-05	0.000199692775411	yes	yes
GASAL1	151.708248916265	-0.716644045943962	0.168823616917687	-4.24492768860281	2.18663925213314E-05	0.000201655244127	unknown	unknown
PDLIM4	426.769192679902	-0.512107670475526	0.120705862846712	-4.24260809208471	2.20937067485276E-05	0.000203378171652	no	yes
TMEM116	199.910253130224	-0.629137242767031	0.148325793474115	-4.24159027254301	2.21941587320632E-05	0.000204053555786	no	yes
AL590666.2	129.675454531318	-0.909987947408613	0.214546888542412	-4.2414408970966	2.22089376193139E-05	0.00020406492743	unknown	unknown
ABHD18	719.510773087931	-0.392615355390285	0.092578643706342	-4.24088471889539	2.2264047108122E-05	0.000204197763769	no	yes
PRPSAP2	2165.9639099329	-0.269204465437798	0.063482121057792	-4.24063438574655	2.2288894077947E-05	0.00020430130466	yes	yes
ANXA3	1303.02048566496	-0.355450779208115	0.083861815775631	-4.23852948950106	2.24988633113358E-05	0.000205850255761	no	yes
PTTG1IP	6978.36597590367	-0.234519362637435	0.055330063588217	-4.23855219800216	2.24965880633837E-05	0.000205850255761	yes	yes
KIAA0586	1311.95673611071	-0.322181840799823	0.076027405670386	-4.23770662643194	2.2581456884842E-05	0.000206480566625	no	yes
FBXO4	374.033084570994	-0.479671338008714	0.113213603558553	-4.23687015457142	2.26657121320589E-05	0.000207125297828	no	yes
PTPRB	422.683120966038	-0.471040355509315	0.111195281760995	-4.23615416094521	2.27380695460591E-05	0.000207660587872	no	yes
ANO1	120.004305660596	-0.84110683167681	0.198579483547881	-4.23561798353657	2.27923988535074E-05	0.000207904756854	no	yes
TMEM184A	582.486882934855	-0.500898521161313	0.118750030279678	-4.21809173422192	2.46378587258021E-05	0.000222716192645	yes	yes
HSD17B8	287.431955415063	-0.534696847233048	0.126760119461735	-4.21817878922446	2.46283503647671E-05	0.000222716192645	yes	yes
BTBD11	1614.75095783067	-0.288170209094129	0.06835087075068	-4.21604298422578	2.48626390152311E-05	0.000224478794081	yes	yes
RCN3	113.854631428624	-0.826719997388748	0.196101628475945	-4.21577323867128	2.48923792994881E-05	0.00022454795421	no	yes
HMCES	3931.43509641703	-0.251141581789767	0.059594283220505	-4.21418915066933	2.50677139736283E-05	0.000225877347675	no	yes
ELOA-AS1	124.612752535129	-0.783878769623408	0.18601328152381	-4.21410107494431	2.50774970243665E-05	0.000225877347675	unknown	unknown
AC011495.1	336.983948696438	-0.600446494527788	0.142782162501202	-4.20533268308451	2.6069839309783E-05	0.000233559101403	unknown	unknown
COQ8B	871.57745517213	-0.428635392448925	0.102187814676396	-4.19458419583891	2.7337259642216E-05	0.00024418800566	no	yes
PLAUR	1989.22707880147	-0.296280615862523	0.070647096544928	-4.19381164056902	2.74305782756702E-05	0.000244731429269	no	yes
TPM2	818.600404452873	-0.401533122577506	0.095817666108024	-4.19059594005161	2.78222739750459E-05	0.000247785961306	no	yes
PACSIN3	3777.58409798682	-0.287933789850392	0.068717644844704	-4.1900997989832	2.78831790656507E-05	0.000248181704277	yes	yes
C6orf62	3863.81982996456	-0.329226487368652	0.078605629177243	-4.18833219471213	2.81011978304765E-05	0.000249827109208	yes	yes
METTL23	546.415094819255	-0.402310327540962	0.096106859016881	-4.18607299891363	2.83822102417096E-05	0.000252176607389	no	yes
AKIP1	798.096474950853	-0.426278351350002	0.101839463447433	-4.1857874827673	2.8417914022009E-05	0.000252345047966	no	yes
RAB21	2529.64404666667	-0.329241514901657	0.078867294439804	-4.17462672252507	2.98475041694672E-05	0.000263795918082	yes	yes
ACADVL	18999.2430258026	-0.219777308271161	0.052699984368623	-4.17034864249438	3.04133995984139E-05	0.000267668208242	yes	yes
FAM167A	941.07596621671	-0.370653388705901	0.088957202951191	-4.16664841529778	3.09110673940286E-05	0.000271207134555	yes	yes
PMVK	677.638490181893	-0.366666687689061	0.088042934040324	-4.16463503500608	3.1185101212231E-05	0.000273055369069	yes	yes
RBPJ	3207.78914496006	-0.303907444847244	0.072985016783707	-4.16397033582771	3.1276076724489E-05	0.000273692915309	no	yes
NPRL3	1936.52753535495	-0.30058791745696	0.072197746995422	-4.16339747383002	3.13546850146002E-05	0.000274221560351	yes	yes
MAP2	892.501236679106	-0.335581285584633	0.080624135087873	-4.16229315475916	3.1506750066034E-05	0.000274926046297	no	yes
MCM4	11900.5333405197	-0.212362504195564	0.051018603604236	-4.16245230549458	3.14847918287075E-05	0.000274926046297	no	yes
RHBDF2	1857.62836808578	-0.325478944723941	0.078197224998295	-4.16228254558954	3.15082143444009E-05	0.000274926046297	yes	yes
VCL	10067.2004618386	-0.210414810150693	0.050555805863478	-4.16203058297406	3.15430092526697E-05	0.000275070374091	yes	yes
OASL	11554.940381641	-0.2628541713475	0.063167244409052	-4.16124169744266	3.16521870692143E-05	0.000275862814891	yes	yes
MLPH	1179.08666337789	-0.309964653225264	0.074509071352547	-4.16009282626321	3.18118274950508E-05	0.000276933811972	yes	yes
NFU1	560.431530460931	-0.419496050715551	0.100899444985874	-4.15756549279614	3.21657076585371E-05	0.000279852799484	yes	yes
YIPF2	2019.0389692407	-0.395983133766108	0.095259864835712	-4.15687272335557	3.2263361221321E-05	0.000280540444457	yes	yes
OPRL1	62.6730119152758	-1.06441927981091	0.256502064372153	-4.14974936913791	3.32839509970731E-05	0.000288582196533	yes	yes
LINC01204	189.23599289275	-0.656761179863321	0.158296611162433	-4.14892760521196	3.34036418988539E-05	0.000289453409876	unknown	unknown
TK2	844.337228012865	-0.339645325910847	0.081873370099428	-4.14842244185596	3.34774223441392E-05	0.000289926021439	no	yes
DESI1	3552.28887448358	-0.241045947817462	0.058130778797413	-4.14661480207434	3.37427029239767E-05	0.000291720476398	no	yes
UPK1B	846.002096003129	-0.346542778688895	0.083579255929776	-4.14627738466662	3.37924413186268E-05	0.000291815643685	yes	yes
ATF6	3897.49392085553	-0.238099786104988	0.05742414369464	-4.14633585780769	3.37838168603564E-05	0.000291815643685	no	yes
HFE	766.448611154092	-0.350413379435702	0.084617808465002	-4.14113040496238	3.45598397606548E-05	0.000297759991626	yes	yes
ITGAV	11602.1355175794	-0.272129964346192	0.065756187085483	-4.13846934270111	3.49630579622475E-05	0.000300718219425	yes	yes
DHRS1	1517.92538410161	-0.285746870620316	0.069075042638549	-4.13675995996921	3.52244250789124E-05	0.000302793417863	no	yes
PEX1	1729.95563311998	-0.2890295194228	0.069899067566105	-4.13495529320842	3.55023742312784E-05	0.000305008709972	yes	yes
NMRAL1	1431.82056368443	-0.320901582520636	0.077617189823167	-4.13441382317162	3.55861751236527E-05	0.000305380451559	yes	yes
AHSA2P	2061.63990447679	-0.417697516209481	0.101134044237583	-4.13013757492215	3.62546215647524E-05	0.000310233328994	unknown	unknown
MRPS16	5507.2418882072	-0.232003213813819	0.056231283452682	-4.12587441666785	3.69328776079141E-05	0.000315142430733	no	yes
ELMO3	2899.45239398845	-0.311406878431263	0.075547418974577	-4.12200552524577	3.75588190089808E-05	0.000319759233698	yes	yes
TMCO4	406.806228228103	-0.480586668856156	0.116741575749768	-4.1166710811432	3.84384027661042E-05	0.000326624046069	yes	yes
CTNNAL1	8539.7160940635	-0.242683644061538	0.059010397575827	-4.11255734635063	3.91300227844648E-05	0.000331636846647	no	yes
RPL27AP5	184.33993486707	-0.666158543921244	0.162078578154002	-4.11009617377246	3.95494362603349E-05	0.00033462686974	unknown	unknown
MTHFD1	8770.46169984657	-0.227387544634068	0.055357203457729	-4.10764147086477	3.99719945631685E-05	0.0003378227628	no	yes
PSCA	129.46812651048	-0.790662810604642	0.192492802714391	-4.10749284885098	3.99977157802097E-05	0.000337850660926	yes	yes
TNNT1	2704.67393294845	-0.292491392705354	0.071232365726405	-4.10615862217434	4.02293277498624E-05	0.000339046834375	no	yes
CORO1B	3807.40473407506	-0.329135648853799	0.080207614030472	-4.10354618862939	4.06865178402135E-05	0.000342325593151	yes	yes
SLC16A1-AS1	679.063698373233	-0.386842956722112	0.094306497272935	-4.1019756634852	4.09637366924379E-05	0.000344465707711	unknown	unknown
ERBB2	6012.82918294369	-0.242159366558676	0.059042757396996	-4.101423734844	4.10615844406438E-05	0.000344679615585	yes	yes
MGST1	15548.540086814	-0.205249957321889	0.050085288467455	-4.09800888848348	4.16719282805388E-05	0.000349057413707	yes	yes
WDR18	1068.0609695837	-0.487311431652289	0.119180234379433	-4.08886116216922	4.33496203279633E-05	0.000362103896187	no	yes
BET1L	3197.66861465043	-0.241742447762525	0.05912181059035	-4.08888776153252	4.33446504065696E-05	0.000362103896187	no	yes
FAM149B1	716.692776834079	-0.375420287697446	0.091853516986033	-4.08716290911901	4.3668049476532E-05	0.000364359821463	yes	yes
HAUS4	476.385222724436	-0.434118279960295	0.106237784340469	-4.08628890987638	4.3832791310426E-05	0.000365532004569	yes	yes
AGER	688.075000914657	-0.427271166553374	0.104574817662687	-4.08579403821257	4.39263318655244E-05	0.000366109455134	no	yes
NIPSNAP2	2741.40716756535	-0.2597902529543	0.06361598160411	-4.08372623362168	4.43192403717383E-05	0.000369180007276	yes	yes
KLK8	309.38150578602	-0.520641585926639	0.127641315210105	-4.07894250438921	4.52410230004978E-05	0.000375311152472	no	yes
NEMP2	705.247190118223	-0.367997065357198	0.090258165249214	-4.07716093431672	4.55889398100888E-05	0.000377876641363	no	yes
TRADD	454.804207584883	-0.44749525870563	0.10985195973855	-4.07362107850126	4.62877697509412E-05	0.000382826785059	yes	yes
CENPH	1415.52674078584	-0.303079369698679	0.074410063935072	-4.07309648279751	4.63921944371064E-05	0.000383479965975	no	yes
SH3PXD2B	4287.78928588189	-0.254976384661556	0.062618008871793	-4.07193376562974	4.66244387793523E-05	0.000385188414455	yes	yes
GDPD5	463.31694889319	-0.445499813644241	0.109478129817369	-4.06930420155533	4.71537477451176E-05	0.000388921633701	yes	yes
AC023043.1	123.856454346925	-0.807827491711016	0.198543078664515	-4.06877689791457	4.72605730846502E-05	0.000389589483486	unknown	unknown
MED29	1645.71051774501	-0.28978322552455	0.071368380332959	-4.06038674511892	4.89914972926018E-05	0.000402098514544	no	yes
AC008393.1	62.3164682596475	-1.06269821354423	0.261777114218378	-4.0595535508032	4.91666314791141E-05	0.000403193932081	unknown	unknown
AC100823.2	150.862319023064	-0.706551717090055	0.174049066672198	-4.05949730497991	4.91784754904123E-05	0.000403193932081	unknown	unknown
DLK1	164.800307316172	-0.727488726500453	0.179456092896953	-4.05385359034976	5.0380754663932E-05	0.000412377833803	yes	yes
FUZ	114.742725909365	-0.823881663738353	0.203240628120232	-4.05372523869079	5.04084187063115E-05	0.00041238027225	yes	yes
MVD	3216.89452157602	-0.391788128967104	0.096660384917083	-4.05324403894301	5.05122614501791E-05	0.000412781598586	yes	yes
MICAL1	880.034156022807	-0.340268448790994	0.083966029691833	-4.05245371300544	5.06832536194363E-05	0.000413506198588	yes	yes
TRIM52-AS1	455.822957577198	-0.436786540340719	0.107802318108813	-4.05173606656432	5.08389962413563E-05	0.000414552399546	unknown	unknown
KCND1	326.099678951886	-0.504166486492245	0.124440697227365	-4.05145983368354	5.08990647235654E-05	0.000414817742736	yes	yes
KLHL22	285.694571618554	-0.546954805345255	0.135075163772246	-4.0492625740398	5.13792731977953E-05	0.000418505009631	yes	yes
KRT81	92960.1732019431	-0.596554053293164	0.147498259088425	-4.04448199578771	5.24389377908159E-05	0.000425297283945	no	yes
FAUP1	477.409878475133	-0.459618598541941	0.113640125408501	-4.04450977935615	5.24327198722374E-05	0.000425297283945	unknown	unknown
AC004817.3	219.166074720712	-0.596186351733545	0.147424628152085	-4.04400783781195	5.25451613736803E-05	0.000425759384254	unknown	unknown
RETSAT	4736.96300265986	-0.227114553628257	0.05617083859408	-4.04328223172002	5.27081106516013E-05	0.000426791251697	yes	yes
NT5E	810.924521179455	-0.352229457758251	0.087146091810829	-4.04182735495296	5.30362758485131E-05	0.000429217852181	no	yes
PAGR1	454.01389151145	-0.437603740991665	0.108278693360028	-4.04145753344684	5.31200016895362E-05	0.000429664683553	yes	yes
RNASEH1-AS1	195.763932770285	-0.606396795029578	0.150105963486194	-4.03979149759332	5.34987397392496E-05	0.000432264079963	unknown	unknown
TMEM183A	748.705067620772	-0.344036623845198	0.085199819763639	-4.03799708496596	5.39095228864787E-05	0.000434958956692	unknown	unknown
GPR173	360.202156880606	-0.499826262973448	0.123826769073734	-4.03649603968767	5.42554411300016E-05	0.000437439937072	yes	yes
RPS2P1	238.758647396704	-0.599257058392201	0.148545542842808	-4.03416384580679	5.47970738861154E-05	0.00044121291531	unknown	unknown
SIL1	1515.74401333116	-0.310614637936668	0.077004941896764	-4.03369745221144	5.49060028243799E-05	0.000441739752568	yes	yes
FLNC	911.078619890002	-0.352564423161149	0.087469431117984	-4.03071585872771	5.56072339104926E-05	0.000446428027596	yes	yes
TRPV2	127.801833921007	-0.766526633484961	0.190239583466786	-4.02926993171633	5.59503434699398E-05	0.000448943410942	yes	yes
PPP1R3E	274.067353756136	-0.577304693617413	0.143303539948743	-4.02854454135538	5.61232286091567E-05	0.000450090969618	no	yes
PTMAP2	285.267801754928	-0.53442907822737	0.132724374487079	-4.02660837764504	5.6587163425668E-05	0.000452847565407	unknown	unknown
DNAJB1	7893.97089016379	-0.279081495623107	0.069322101947489	-4.02586603381576	5.67660020349127E-05	0.000454037624556	yes	yes
MMP28	349.148376296702	-0.485264524632779	0.120772955379471	-4.01798998052227	5.86966923797629E-05	0.00046601710088	yes	yes
ANKRD13A	2813.89088753542	-0.239801926346406	0.059704509405762	-4.01647930337507	5.90740493283466E-05	0.000468026734663	yes	yes
TIMP1	12778.5577871104	-0.239990576039964	0.059758016349043	-4.01603986715683	5.91842481388956E-05	0.000468407266389	no	yes
DNMT1	8343.62593544989	-0.218830668375306	0.054502975379499	-4.01502242495223	5.94401429588662E-05	0.000469938884705	no	yes
TMEM143	209.578979567155	-0.653090500154331	0.162716757818265	-4.01366465821398	5.9783264446985E-05	0.000472403781831	no	yes
PPP3CB-AS1	108.806154197135	-0.773505418472066	0.192986067098925	-4.00808944448599	6.12119384720531E-05	0.000482680638846	unknown	unknown
LGALS7B	102.557971677754	-0.858628540960424	0.214315973928145	-4.00636744533237	6.165970281572E-05	0.00048570311643	yes	yes
WDR66	992.951370826752	-0.322602998073173	0.080719780041149	-3.99657925119117	6.42643737708648E-05	0.000504374921017	yes	yes
OAS2	3878.44062716495	-0.253551996659105	0.063451870568533	-3.99597355266694	6.44289269824185E-05	0.000505140218886	yes	yes
CLSTN3	1998.44714529686	-0.276172407483974	0.069149785192432	-3.99382885594558	6.50147996118232E-05	0.000509244201371	yes	yes
PRIMPOL	799.819551277436	-0.343464984359605	0.086123111393675	-3.98806985490341	6.66130510903996E-05	0.000520369137834	no	yes
PLAU	12261.9438392278	-0.226488554191841	0.05681265769671	-3.98658614777248	6.70307964464856E-05	0.000523361177022	yes	yes
TTC7A	2015.06722718979	-0.318113781111055	0.079852775964176	-3.98375356736214	6.78352175443009E-05	0.000527764190163	no	yes
ATP6V0E1	2300.20055074041	-0.270113298246495	0.067803994877269	-3.98373722279085	6.78398856158946E-05	0.000527764190163	yes	yes
SLC25A29	461.831144897941	-0.438630486200538	0.110104743819042	-3.98375647575575	6.78343869279043E-05	0.000527764190163	no	yes
ERCC1	5411.49689140755	-0.233099904802447	0.058521918447602	-3.98312138401881	6.8015993159078E-05	0.000528861197582	yes	yes
IL20RB	6735.70435149283	-0.207314984632633	0.052061760341469	-3.98209709531276	6.83098609876051E-05	0.000530872251275	no	yes
INF2	2430.28769255276	-0.346161051682417	0.086956238429362	-3.98086506425434	6.86649215683398E-05	0.000532807262159	no	yes
COX18	531.211135592867	-0.388668495688553	0.097664841205021	-3.97961529341607	6.9026878212008E-05	0.000535064829103	yes	yes
EPHA2	5530.42996602488	-0.266205667000006	0.066926445845755	-3.97758559618612	6.96185651270379E-05	0.000539373860102	yes	yes
PLP2	11398.8853590599	-0.267869407620597	0.067534789693564	-3.96639137896249	7.29690066353964E-05	0.00056359300922	yes	yes
ANXA2P1	248.645869887785	-0.571642102042978	0.144238577735496	-3.96317067886827	7.39608647029678E-05	0.000570668853154	unknown	unknown
PSMD4	4924.51031198694	-0.235440592202312	0.05948967229143	-3.95767169549914	7.56838831636654E-05	0.000582769767702	yes	yes
AC114947.1	216.316914398868	-0.599791939308553	0.15177168676755	-3.95193564809741	7.75215896570904E-05	0.000594489992134	unknown	unknown
PPARA	1198.06591304008	-0.321570667035628	0.081403857992061	-3.950312368082	7.8049263910528E-05	0.000597320648993	yes	yes
PLCD1	717.156721290768	-0.365217243428497	0.092730313960515	-3.93848815807965	8.19966402510259E-05	0.000622472227679	yes	yes
HAT1	4380.35248031199	-0.224654065110864	0.057083304324683	-3.93554766614525	8.30071864968689E-05	0.000629192803482	yes	yes
CTSS	70.855680635342	-0.951031291603429	0.241839381459424	-3.93249141584904	8.40699828007635E-05	0.000635650060625	no	yes
FAM83G	3333.87775362401	-0.259361170913011	0.065960484713477	-3.93206890518829	8.42179166312573E-05	0.000636249231408	yes	yes
SHMT2	22960.9841227508	-0.200716998694166	0.05105937783496	-3.93105061606793	8.45754621360834E-05	0.000638191106124	no	yes
STX5	2130.99265281896	-0.282445167601148	0.071857878328171	-3.93060822518636	8.47312426284078E-05	0.000639046594178	yes	yes
MDK	2945.20263710648	-0.328057176751355	0.083501971173256	-3.928735718953	8.53936218117982E-05	0.000643398243541	no	yes
HAUS1	1498.23843929777	-0.279953616660637	0.071284211977425	-3.92728780882497	8.59091559284162E-05	0.000645990554234	yes	yes
RPL3P3	638.818556460838	-0.487829333326803	0.124239698338882	-3.92651736803303	8.61846717681997E-05	0.000647416160955	unknown	unknown
TNIK	2361.24871415537	-0.250476510347933	0.063799679426956	-3.92598383875432	8.6375955177511E-05	0.000648529780055	yes	yes
RPSAP28	313.192474151956	-0.532702173941895	0.135703140248117	-3.9254962926275	8.65511031970666E-05	0.000649439078417	unknown	unknown
LAMB3	20981.8789697339	-0.247009297918135	0.062933478376278	-3.92492683212697	8.67561033322631E-05	0.000650411801549	yes	yes
ACAD10	1237.9809496638	-0.290110428265587	0.074000576459738	-3.92038065302677	8.84092114866031E-05	0.000661516975103	yes	yes
ZNF768	1645.09735847871	-0.391486232161465	0.099896734806763	-3.91890919076329	8.89506172311786E-05	0.000665209355363	yes	yes
IQSEC2	761.127908229955	-0.35596151955154	0.090841957247513	-3.91847038898189	8.91126740480202E-05	0.000665760478547	no	yes
CELSR2	7447.34009224478	-0.305285273892719	0.078037724741204	-3.91202171648565	9.15266791181876E-05	0.000682779964174	yes	yes
ARNTL2	2234.70920361822	-0.272615032996222	0.069705303896519	-3.91096541808256	9.19279351194402E-05	0.00068475632937	no	yes
COL8A1	313.814848070812	-0.467146054815175	0.119443535424254	-3.91101999079238	9.19071639508705E-05	0.00068475632937	no	yes
STK16	1292.07834950048	-0.284602901381368	0.072783690217633	-3.91025654965234	9.21981439294242E-05	0.000685413828748	yes	yes
TEX264	1456.32412669343	-0.295953643714347	0.075708747913808	-3.90910762454134	9.26376887967676E-05	0.000688002628131	yes	yes
ITPKC	1863.37267157551	-0.273635753545762	0.070038305111763	-3.90694425156505	9.34707084116522E-05	0.000693505713961	no	yes
PPP1R14B-AS1	160.292156054436	-0.637541804011813	0.163193891181339	-3.90665238384067	9.35836338914415E-05	0.000694001859798	unknown	unknown
SURF1	815.156411726758	-0.3194871581599	0.081826540110575	-3.90444417823566	9.44421870989781E-05	0.000698992788504	yes	yes
PPIAP8	358.471448543453	-0.59107447680582	0.151599750897333	-3.89891456488017	9.66248572846316E-05	0.000714095132134	unknown	unknown
CCDC25	1969.1923508393	-0.259634567935368	0.06661471575954	-3.89755574237642	9.71684608057434E-05	0.000717408885782	no	yes
BHLHE41	578.750811716735	-0.389034378286527	0.099822804260076	-3.89724954302972	9.72913553534245E-05	0.000717964463184	yes	yes
LINC01515	344.380167635101	-0.455668440186299	0.117004046688557	-3.89446735461386	9.84147441073612E-05	0.000725189133963	unknown	unknown
TRIM6	496.580376950805	-0.472720524112588	0.121419757299671	-3.89327515246047	9.88998685886803E-05	0.000728051841604	no	yes
BCAR3	12198.5510206567	-0.196769865459589	0.050555806969821	-3.89213182922879	9.93672234668788E-05	0.000730778277415	no	yes
TRIM27	3660.20335516071	-0.216748911408621	0.055817714180509	-3.88315635261729	0.000103109219055	0.00075608409827	no	yes
TPP1	3497.75999657378	-0.229593810234789	0.059128338018493	-3.88297418681005	0.000103186525962	0.000756282957064	yes	yes
PEX2	1296.93636601187	-0.289290511037605	0.074518873664186	-3.88211062262254	0.000103553747323	0.000758605453775	yes	yes
NUP50	2139.56801255547	-0.256523511229817	0.066084338961596	-3.88175951005414	0.000103703406559	0.000759332669311	yes	yes
RIN1	1700.03529894814	-0.401427993342615	0.103535859876249	-3.87718799865499	0.000105670705937	0.000771488308023	yes	yes
FTH1	15395.258696248	-0.244698507311891	0.063143289263855	-3.87528920594202	0.000106498137773	0.000776400792504	yes	yes
TBL2	1964.8409260601	-0.268892010287109	0.069395935909522	-3.8747515508356	0.00010673353865	0.000776989224111	yes	yes
RPH3AL	1029.27445795679	-0.302660939736255	0.078110546707463	-3.8747768706545	0.000106722441897	0.000776989224111	yes	yes
JOSD1	3798.43802583737	-0.220305740189195	0.056949691110591	-3.86842730650432	0.00010953958203	0.000794346468529	yes	yes
CEMIP	1506.50698259003	-0.272338167446019	0.070431953183441	-3.86668486584078	0.000110324840356	0.00079850385174	yes	yes
NCAPG	2254.27824121659	-0.240829906202786	0.062345572145839	-3.86282293856308	0.000112084248689	0.000809682427371	no	yes
LINC01270	149.663994813413	-0.670049369700568	0.173537647773689	-3.86111819709796	0.000112869281899	0.000814572418074	unknown	unknown
CTF1	86.6115587600376	-0.925295097495517	0.239670091369245	-3.8607032367254	0.000113061154434	0.000815566556328	yes	yes
PYM1	1386.71462157218	-0.286303429357292	0.074186996767028	-3.85921309439684	0.000113752716989	0.000819770297612	yes	yes
GALK1	958.631433872611	-0.440270861527068	0.114102233185542	-3.85856480837796	0.000114054824873	0.000821554567884	no	yes
ADAM8	1881.33754084285	-0.317059129491237	0.08222324244162	-3.85607670138229	0.000115221348401	0.000829164517219	yes	yes
POLM	728.220343029333	-0.358906365250356	0.093132366786466	-3.85372322893131	0.000116335097767	0.000836380528747	no	yes
PIGB	334.560452344531	-0.461158136715924	0.119757544223189	-3.85076480740518	0.000117749536566	0.00084493703167	no	yes
FTH1P16	201.889664177497	-0.629115826443717	0.163655811383424	-3.84413985134804	0.00012097600506	0.000866027278029	unknown	unknown
EFCAB11	426.316058726028	-0.422252814828182	0.109919175803029	-3.84148454301408	0.000122292438264	0.000874620195631	yes	yes
PLSCR1	2462.57508309823	-0.237983534725764	0.061961819785957	-3.84080931689646	0.000122629345269	0.000875782750641	no	yes
ZBTB43	3282.55649699485	-0.259124207578857	0.067547011648852	-3.83620535170281	0.0001249499428	0.000891088825392	no	yes
RASEF	767.181600046295	-0.342890055163386	0.089386526466098	-3.83603736177662	0.000125035394767	0.00089109999178	no	yes
LIPG	5037.6030154606	-0.217031608632271	0.056580675779039	-3.83579032318089	0.000125161156743	0.000891329617654	no	yes
NAA80	967.280287271947	-0.328722386022419	0.085734110680224	-3.83420768483277	0.000125969676609	0.000896663701852	yes	yes
PARVB	967.786091879136	-0.330260587697713	0.086250269772717	-3.82909628651601	0.000128614682679	0.000914195591176	yes	yes
TPT1P14	289.629860589085	-0.557383214782585	0.145668363952051	-3.82638480765843	0.000130038958446	0.000923448192657	unknown	unknown
TMC4	443.30523038694	-0.422518655593062	0.110527344218062	-3.82275226625788	0.000131970351796	0.000932767932086	yes	yes
MYO1D	6249.88566025159	-0.219944574310399	0.0576397349317	-3.81584985723865	0.000135715012758	0.000956096085668	yes	yes
ARHGEF39	502.373060126333	-0.379492014694779	0.09946534729397	-3.81531885243601	0.000136007199512	0.000957706770768	no	yes
TMEM42	432.768078106902	-0.403142023466298	0.105711231517826	-3.81361580673968	0.000136948308141	0.000963433265813	yes	yes
GLT8D1	1865.13771643343	-0.247516644895331	0.064915917954097	-3.8128806107364	0.000137356472696	0.00096450358204	no	yes
AC073909.1	291.107086761476	-0.568738552987053	0.149319096658378	-3.80888021502199	0.000139597560708	0.00097905125089	unknown	unknown
SRPX2	3218.1882932553	-0.22255651489647	0.058469451124924	-3.80637256917228	0.000141019899419	0.000986994270215	no	yes
ABHD3	1067.34195046729	-0.293939077537343	0.077225146528034	-3.80626118243283	0.000141083393592	0.000986994270215	yes	yes
ELP6	1330.67053087103	-0.27179238091481	0.071412763381006	-3.80593563456892	0.000141269121165	0.000987487568954	no	yes
AC021066.1	111.574168082213	-0.742550111805543	0.19516998228555	-3.80463277759143	0.00014201471854	0.000992127859839	unknown	unknown
FGGY	329.540115561886	-0.459196957727422	0.120713483995284	-3.80402373064938	0.000142364532946	0.000994110818799	yes	yes
CRABP1	85.7420087768958	-0.938103467683127	0.2467934196972	-3.80116888381433	0.00014401509745	0.001004705325683	yes	yes
TSPAN4	1362.24949495326	-0.402038880391414	0.105839133768103	-3.79858438063461	0.000145524886219	0.001013422181546	yes	yes
ANXA10	30.7163351340879	-1.40357801353926	0.369991944313664	-3.7935366840024	0.000148516677824	0.00103181088895	no	yes
ASB9	246.484880512772	-0.525041318047535	0.138487251448589	-3.79126101901478	0.000149884328731	0.001039395743049	yes	yes
CDC6	4694.1536672064	-0.22318301913116	0.058885176090426	-3.79013928375511	0.000150562834453	0.001043140851665	no	yes
ZBED5-AS1	546.557664167811	-0.369207133733886	0.097440689691926	-3.7890447502085	0.000151227673072	0.001047265535623	unknown	unknown
XPC	4387.94277981612	-0.21625470546009	0.057127969108965	-3.78544360727421	0.000153434626838	0.001060599262302	yes	yes
PDLIM1	10852.9137532822	-0.230604676717221	0.060977955276008	-3.78177122655918	0.000155716436898	0.001072926834758	yes	yes
EHBP1L1	6384.80181930801	-0.258783524321467	0.06844149362951	-3.78109112758881	0.000156142501781	0.001074557038942	no	yes
RRAS	1124.58781520811	-0.311729612689873	0.082467483642572	-3.78003061231944	0.00015680907799	0.001078482882808	no	yes
IPO13	3162.00905672606	-0.231942225328006	0.061406288523853	-3.77717381889822	0.000158618035837	0.001089432626263	no	yes
UACA	2660.22215207264	-0.245300620207327	0.064991751796305	-3.77433464135785	0.000160435282962	0.001100910418465	no	yes
FOXD2-AS1	119.040422237737	-0.75925767498901	0.201285463402569	-3.77204425075895	0.000161915531333	0.001108040482131	unknown	unknown
BAZ2B	1801.72665461971	-0.274144125756183	0.072751052449503	-3.76824962012019	0.000164396266549	0.001122468210527	yes	no
RRM2	5878.78491774061	-0.20294764394262	0.053856545882959	-3.76830041019834	0.000164362827758	0.001122468210527	yes	yes
SCARB1	9565.33419254572	-0.214529616715144	0.056936685309548	-3.76786276806966	0.000164651169424	0.00112319079767	yes	yes
CAPZA2	3758.07576170969	-0.212971835257653	0.056528991795864	-3.76747980977145	0.000164903872867	0.001124405638113	yes	yes
KCNAB3	76.8436731982346	-1.0807058815385	0.287351410095932	-3.76092075266903	0.000169289060928	0.001149624542193	yes	yes
POU6F1	160.216587858402	-0.64208386135356	0.170851690022642	-3.75813585027147	0.000171183938959	0.00116040070903	yes	yes
ABCA7	1635.40136540879	-0.331690758239046	0.088323268203917	-3.75541762645439	0.000173052672389	0.001172013806844	yes	yes
ADAM15	11425.7173648911	-0.218543294760306	0.058273016877246	-3.75033431374718	0.000176598962957	0.001193885048362	no	yes
SFN	34081.3410483567	-0.245277636440158	0.065398748841019	-3.75049432576172	0.000176486299056	0.001193885048362	yes	yes
HCFC1R1	259.232387582088	-0.497025330288594	0.132599622907322	-3.74831631788261	0.000178025644078	0.001201912379309	yes	yes
PTBP1	14120.2657745933	-0.252997670447998	0.06752327752859	-3.74682153633427	0.000179089402996	0.001208011733993	no	yes
ALDH1L1	285.630441229572	-0.46345461286715	0.123689719310527	-3.74691296455797	0.000179024167022	0.001208011733993	yes	yes
PRSS16	263.405411619741	-0.513855702501467	0.137181870321395	-3.74579892589004	0.000179820581935	0.001211858832367	no	yes
OR51B5	412.586859775795	-0.418533099938792	0.111761324107574	-3.7448831541754	0.000180477751281	0.001215743958003	yes	yes
GSDMB	1135.231201149	-0.363476086658546	0.097082389487596	-3.74399609009406	0.000181116472151	0.001218448796692	yes	yes
RNF215	492.442503924702	-0.381472625725108	0.101899858567196	-3.7436030931638	0.000181400124147	0.001219232145749	yes	yes
AC007688.2	276.664678560711	-0.553764171216189	0.147920634579962	-3.74365735239487	0.000181360936818	0.001219232145749	unknown	unknown
PMAIP1	6712.22237260232	-0.247107570222059	0.066021347991516	-3.7428434550263	0.000181949589755	0.001222380012492	yes	yes
AC034207.1	433.698218002131	-0.476067950465665	0.127237223370758	-3.74157764413363	0.000182868660513	0.00122800706117	unknown	unknown
PTPN6	1490.16395890822	-0.277526101433027	0.07423040686478	-3.73871184538404	0.000184965589992	0.001240982402312	yes	yes
MVP	3132.99083556007	-0.284400562267042	0.076075726747436	-3.73838771479927	0.000185204176802	0.001242030146967	yes	yes
PDP2	2851.27195926856	-0.250507019833376	0.06701685541714	-3.73797036990349	0.000185511803096	0.001243539751266	yes	yes
AC112247.1	92.4663743633764	-0.859658999169339	0.230067583125738	-3.73654987586632	0.000186562457411	0.001248915891041	unknown	unknown
GUF1	2996.48200174699	-0.256459254230637	0.068688446386976	-3.73365926470083	0.000188717764719	0.001262783302198	no	yes
HOXC-AS3	166.01273073306	-0.638743118037791	0.171087275457091	-3.73343439090529	0.000188886413331	0.001263350804476	unknown	unknown
HEMK1	914.914356298004	-0.334450183541137	0.089637757929206	-3.73113062249147	0.000190622349165	0.001273830678302	yes	yes
IBTK	4485.82227972977	-0.238744403472442	0.064027855310217	-3.72875840235032	0.00019242552634	0.001283603477832	yes	yes
APOE	1260.36519081909	-0.420044254068776	0.112670678853151	-3.72807067769815	0.000192951270777	0.001285403492191	yes	yes
DLK2	1587.03889592617	-0.375587825535642	0.100899482015753	-3.72239597302396	0.000197341221765	0.001311748950498	yes	yes
MYO1B	20548.423154693	-0.199162746310242	0.053508342887249	-3.7220877262058	0.000197582348485	0.001312194098421	no	yes
WDHD1	2439.026229422	-0.243563166185044	0.065461480145402	-3.72070973103638	0.000198663676967	0.001318794250316	no	yes
TEAD2	787.828810613925	-0.329384922488198	0.08854400471645	-3.72001383428508	0.000199211865679	0.001321269191863	yes	yes
ZCRB1	2170.48990266731	-0.248928397924914	0.066935169965622	-3.71894772289014	0.000200054446005	0.001326273843752	no	yes
ALDOC	2730.01383459204	-0.256209145397241	0.068899417510658	-3.71859668273115	0.000200332615681	0.0013275339427	no	yes
IL7R	2011.86557357404	-0.235254484557246	0.063291145041947	-3.71702051529214	0.0002015860799	0.001335229259997	yes	yes
SMIM19	395.84731170811	-0.413222046113031	0.111173423067481	-3.71691394140315	0.000201671099327	0.001335229259997	yes	yes
MED11	766.507429577522	-0.337875120468088	0.090942864692507	-3.71524606807252	0.000203006043496	0.001342298406952	yes	yes
NUP58	4738.47668246028	-0.204866046810429	0.055204270131646	-3.71105434999656	0.000206397779014	0.001362930820316	no	yes
MCM5	4181.96729158302	-0.236754239682386	0.063828257920959	-3.70923862555621	0.000207883435464	0.001371360223874	yes	yes
ZADH2	2546.07299259178	-0.231071676083001	0.062318001372267	-3.70794426962856	0.000208948625022	0.001376758561634	no	yes
PHF19	6092.67561555556	-0.211903151810084	0.057197059400873	-3.70479101600194	0.000211565088186	0.001392780390511	no	yes
PRDX1P1	157.718854364668	-0.633630602187428	0.171042033680969	-3.70453150346241	0.000211781787656	0.001393598147679	unknown	unknown
FER1L4	2509.98656229772	-0.295862563278504	0.07989468361677	-3.70315707985857	0.000212932945325	0.001400561568356	unknown	unknown
CDKN3	2043.02767839637	-0.24155867053067	0.065305926405497	-3.69887824622204	0.000216554444943	0.001421899316274	yes	yes
USP13	1515.96323028846	-0.262511696002969	0.071002430682225	-3.69722125680252	0.000217972351811	0.001428719168959	yes	yes
PIGL	1635.46891718273	-0.260392810221391	0.070440253833674	-3.69664781214786	0.000218465082646	0.001430704185305	yes	yes
DIP2B	7180.89058758243	-0.221240253905761	0.059866049727604	-3.69558798204366	0.000219378492473	0.001436061904028	no	yes
ZNF467	149.98217700466	-0.674771097784715	0.182622402923204	-3.69489770687371	0.000219975329836	0.001438718856467	no	yes
ETV4	7897.58674655912	-0.19852378554544	0.053767729312378	-3.69224789821535	0.000222280639551	0.001450773098078	yes	yes
TMC8	182.839601699931	-0.607621704356827	0.164830069051711	-3.68635230120666	0.000227491371733	0.001481446620849	yes	yes
AL121772.1	102.547737735008	-0.737049465202118	0.200067044411373	-3.68401236380847	0.000229591097104	0.001492540225309	unknown	unknown
PDIA5	1290.74419123532	-0.267487398611791	0.072616256636762	-3.68357460161856	0.000229985933951	0.001493174510429	yes	yes
ADGRF1	143.190833803616	-0.654819087062863	0.177844209688733	-3.68198148373197	0.000231428222656	0.001499953499869	yes	yes
ARHGEF9	1071.60162173398	-0.284742961101477	0.077348472095329	-3.6813003978998	0.000232047412857	0.001503320062054	yes	yes
NDRG3	3111.71114098779	-0.225958785677951	0.061436921816439	-3.6778988757456	0.000235163151509	0.001521542949804	no	yes
PKP3	5653.98574709327	-0.262341465274204	0.071349004927063	-3.67687630041071	0.000236107461316	0.001526997139303	yes	yes
SYTL4	190.867257220604	-0.581106328565495	0.158068189399631	-3.67630154285079	0.000236639789064	0.001529127350516	yes	yes
TRMT61B	1211.4948638621	-0.295770551098573	0.08049753494374	-3.67428084978363	0.000238520263154	0.001538639488641	no	yes
EPOR	267.96281368257	-0.507713296375383	0.138190118550913	-3.6740202678698	0.000238763780958	0.00153955131162	yes	yes
SMARCAL1	1100.95205076159	-0.31315007123823	0.08525218702939	-3.67322038471898	0.000239512741847	0.001542487801348	yes	yes
NT5DC1	1653.33062455626	-0.265982289288315	0.07241148271486	-3.67320595181971	0.00023952627614	0.001542487801348	yes	yes
RTKN	2675.4858989736	-0.248206670369493	0.067624570478353	-3.67036224576015	0.000242206973715	0.001558326096866	no	yes
PCED1A	795.297472049133	-0.325569304392572	0.088727546453356	-3.66931485661811	0.000243201396861	0.001561483531868	no	yes
HACD3	6119.29588573869	-0.195936543255239	0.053408307111176	-3.66865294657953	0.000243831808103	0.001564864359585	no	yes
FH	4435.35477737038	-0.228236061058679	0.062237272004589	-3.66719256335417	0.000245228121184	0.001572486194946	yes	yes
TEX2	3058.79282409661	-0.236300079120974	0.06444382308101	-3.6667607200139	0.000245642453382	0.001574473045516	no	yes
P2RX4	433.015596702686	-0.392861536461246	0.107240327542206	-3.66337501446579	0.000248913699365	0.001594555292581	yes	yes
RTCA	1418.22336604961	-0.258645281936992	0.0706044618391	-3.66329938929946	0.000248987232294	0.001594555292581	no	yes
MYEF2	132.021890084479	-0.668888905205371	0.182614493353055	-3.66284675944194	0.000249427765823	0.001595475001503	no	yes
UNC5B	1169.34222513862	-0.314496700943202	0.085860940994648	-3.66286110191602	0.000249413795437	0.001595475001503	yes	yes
MCAM	799.438442506989	-0.309196762412595	0.084440388269116	-3.66171649314507	0.000250531020378	0.001601039841425	yes	yes
POLD1	2165.37046270368	-0.343508136060434	0.093862893296532	-3.65967981591217	0.00025253058657	0.001611892970002	yes	yes
ORAI3	122.186509605866	-0.683624533334817	0.186983190031265	-3.65607482266459	0.000256106631016	0.001631826986378	yes	yes
CCDC113	761.81243082077	-0.310820679936058	0.085097827810372	-3.65251015135988	0.000259689326787	0.001650706424883	yes	yes
RPL10L	383.531556995771	-0.482129442237881	0.132000823289436	-3.65247299390492	0.000259726918402	0.001650706424883	yes	yes
CAPG	10166.2962221129	-0.215053580381952	0.058898208683445	-3.6512753985063	0.000260941242717	0.001657026374423	no	yes
PPOX	456.594056596245	-0.370910053219755	0.101649154047695	-3.64892415184997	0.000263340833607	0.001670856009103	yes	yes
NLRP1	4541.22093667671	-0.210490436752398	0.057751134016271	-3.64478447632027	0.000267615973925	0.001693210178437	yes	yes
NLRX1	529.854891105404	-0.351368073859245	0.096440354726758	-3.6433718525276	0.000269089651361	0.001701599645978	yes	yes
PIH1D1	2654.76501331421	-0.219403914744985	0.060335620903077	-3.63639109801212	0.000276484452669	0.001743969952815	no	yes
SERPINB6	3752.81237577876	-0.208381452855721	0.057360817457716	-3.63281874442133	0.000280341949949	0.001766822603004	yes	yes
ACTG2	438.75062319295	-0.457327627056444	0.125926274410241	-3.63170934102735	0.000281550130923	0.001772213418081	yes	yes
AC105285.1	119.798850779031	-0.674691845820241	0.185799838891488	-3.63128326615116	0.000282015437463	0.001773660528853	unknown	unknown
AIF1L	510.783601364653	-0.364703603417489	0.100489139514163	-3.62928377315926	0.000284208678517	0.00178670862602	yes	yes
PHF3	3592.19822115994	-0.23637502146641	0.065169553108926	-3.62707752608532	0.000286647248745	0.001800536636657	no	yes
KRT7	815.853114864965	-0.426154190582597	0.117491253199371	-3.62711418065696	0.00028660657471	0.001800536636657	yes	yes
ADCY10P1	252.238698439839	-0.490324561099189	0.135442852470697	-3.62015825977433	0.000294422879241	0.001843997658884	unknown	unknown
ERN1	1534.62265047045	-0.260341409088956	0.071917993127737	-3.61997599997751	0.000294630342457	0.001844530382421	no	yes
UNC119B	5241.64566889658	-0.207900338626427	0.05744071219544	-3.61938998804633	0.000295298318134	0.001847944499983	no	yes
IDI1	7266.45717648622	-0.21135027482899	0.058405709961776	-3.61865774711599	0.000296134969051	0.001852410896069	yes	yes
TPT1P6	163.208000105743	-0.623864443041118	0.172423738791457	-3.61820505351452	0.000296653322141	0.001854883365701	unknown	unknown
MAP3K13	1215.07759510052	-0.264647989327382	0.073238282684476	-3.61351986457046	0.000302068201239	0.00188483052773	no	yes
AGBL2	70.6279531243017	-0.909181372508918	0.251637782602407	-3.61305588972481	0.000302609444989	0.001887426211315	no	yes
EEF1A1P29	812.412326639197	-0.432863664571495	0.11983685903761	-3.61210789441373	0.000303718141145	0.001890429024751	unknown	unknown
GAPDHP51	96.0216118203281	-0.784287799297796	0.217158632193183	-3.61158933161864	0.000304326217215	0.001893431778373	unknown	unknown
EWSR1	13706.70935355	-0.177568951285455	0.049175638750064	-3.61091296013365	0.000305121055911	0.001897297372079	no	yes
ICAM1	351.791741052277	-0.419733627143996	0.116280367325521	-3.60966891314484	0.000306588077396	0.00190238859708	no	yes
TXNDC11	716.463442515939	-0.319206522852365	0.088427453055424	-3.60981247138595	0.000306418452278	0.00190238859708	no	yes
ARL6IP6	764.946287173188	-0.30180360078989	0.083610978089893	-3.60961691496313	0.000306649538941	0.00190238859708	no	yes
TLCD2	430.262430177239	-0.392604585634449	0.108828267318794	-3.60756074967527	0.000309089182878	0.001915158263482	yes	yes
GRHPR	2113.34152308238	-0.256414025931868	0.071219918463137	-3.60031338795462	0.000317833871197	0.001962080542841	yes	yes
RPS26P2	258.027754507424	-0.540751527703326	0.150217786166549	-3.59978363083973	0.000318482076881	0.001965276992842	unknown	unknown
HSPD1P8	73.270019901212	-0.892800262236858	0.248218753802225	-3.59682839656918	0.000322120837437	0.001986917273571	unknown	unknown
SOCS2-AS1	106.46519556107	-0.714936048483623	0.198797990709573	-3.59629413723847	0.000322782806587	0.001990131929565	unknown	unknown
ZNHIT6	2047.42252455794	-0.240650060080314	0.066961403953855	-3.59386222317193	0.000325812168274	0.002004949959792	yes	yes
NRN1	184.018085308379	-0.579617301007281	0.161365965130508	-3.59194270327392	0.000328222023808	0.002017942748575	yes	yes
WASL	2532.86022339819	-0.254484633634047	0.07086186496384	-3.59127767472546	0.000329060815371	0.002022274643891	no	yes
RGL3	174.435306354834	-0.584121831497191	0.16289066379094	-3.58597489814932	0.000335821262945	0.002061299638014	yes	yes
ASAP3	4140.14406123293	-0.202599117608901	0.056543112940311	-3.58309097383392	0.000339552283577	0.002080731657523	yes	yes
IL1RN	836.608508396431	-0.294742028238486	0.082259473679646	-3.58307700078825	0.000339570454972	0.002080731657523	no	yes
CLDN4	3212.66967839477	-0.296152195114661	0.082670097014515	-3.58233757803218	0.000340533344085	0.002085126762299	no	yes
S100A14	37372.6973207747	-0.178920933722475	0.04995381434347	-3.58172716286006	0.000341330161446	0.002088308649139	no	yes
IL24	83.4300393333251	-0.82508721331421	0.230456317421581	-3.58023256878159	0.000343288529063	0.002098586143792	yes	yes
AVPI1	2817.14063257957	-0.296795469009772	0.082956078047581	-3.57774229441679	0.000346574901491	0.002116958731482	yes	yes
DDX59	718.224079129003	-0.324503208571331	0.090726617212248	-3.57671451380339	0.000347939806248	0.002122467220221	yes	yes
IRF5	266.642425015831	-0.483974767442781	0.135318158459121	-3.576569271662	0.000348133094501	0.002122467220221	yes	yes
TESMIN	298.013066606617	-0.438033794528453	0.122474406456176	-3.57653331175924	0.000348180965451	0.002122467220221	no	yes
RPL29P19	209.358959708001	-0.521002053485313	0.145685882280443	-3.57620138156141	0.00034862313216	0.00212430326669	unknown	unknown
AL357632.1	369.561242799921	-0.44347381300004	0.124014200562122	-3.57599219274806	0.0003489020639	0.002124555499121	unknown	unknown
DIMT1	1916.67358320315	-0.238477825715734	0.06672483215723	-3.57404909095592	0.000351502983417	0.002139256242775	yes	yes
DYSF	1016.6509027075	-0.301076821828751	0.084391464069649	-3.56762173932983	0.00036023602703	0.002184465469341	no	yes
MT1XP1	82.0685493916917	-0.795281336892951	0.222982368755061	-3.56656600848357	0.000361689736275	0.00219223830616	unknown	unknown
TPBG	6208.07132247295	-0.192746724019645	0.054105688685015	-3.56241143406846	0.000367463894124	0.002223820650824	no	yes
APOC1	135.968434376841	-0.62939199603978	0.17671866531118	-3.56154792665221	0.00036867479169	0.002228463873237	yes	yes
MRM1	833.952561274356	-0.296349926822155	0.083211737244205	-3.5613957433967	0.000368888584752	0.002228862102495	no	yes
TTLL12	6284.73597451141	-0.299170965958275	0.084009179535734	-3.56116995323136	0.000369205997282	0.002229885840897	no	yes
XDH	2296.01774558701	-0.244270757225841	0.068689490265784	-3.556159119549	0.000376316207378	0.002268283571589	no	yes
SEMA3B	706.640230336874	-0.344841231588461	0.097018251923082	-3.55439543336503	0.000378849128474	0.002282637951609	yes	yes
C15orf40	864.256364783567	-0.305453511196981	0.086062127473557	-3.54922101235335	0.00038637264393	0.002325179461414	yes	yes
MMP2	723.95831833023	-0.376513926804634	0.10609002113803	-3.54900416425371	0.000386690965142	0.002326166129231	yes	yes
GSS	9045.16835156977	-0.180464084195984	0.050882005087101	-3.54671723111271	0.000390063013451	0.002340844105812	yes	yes
NDRG1	15476.7484388196	-0.171215049227808	0.048292310728794	-3.54538945525593	0.00039203338647	0.002349861217468	yes	yes
COL13A1	152.463766287395	-0.6059586820178	0.170913759145661	-3.54540608694571	0.000392008648207	0.002349861217468	yes	yes
B3GALT4	77.453030573691	-0.838076117646909	0.236908718529729	-3.53754865100813	0.000403859775305	0.002409248992112	no	yes
ETHE1	1645.323160112	-0.316317784620668	0.08947691315038	-3.53518883791896	0.000407483842987	0.002425108226688	yes	yes
PKMP1	203.950789234403	-0.567946252237457	0.160877947244403	-3.53029275898606	0.000415100071379	0.002466539028236	unknown	unknown
ARG2	842.139662921773	-0.295877715196316	0.083821819062757	-3.52984125737948	0.000415809072008	0.002469778047333	yes	yes
RHOF	1832.05464699306	-0.271192271451862	0.076837788068209	-3.52941278334464	0.000416482957837	0.002472806025075	no	yes
KCMF1	3135.37709820626	-0.201550679451453	0.057114974040586	-3.52885881219575	0.000417355732095	0.002477012023214	yes	yes
AL035398.1	141.943796383945	-0.668310315463575	0.189411944644553	-3.52834303410862	0.000418169868907	0.00247989049766	unknown	unknown
MBNL2	2555.55467573684	-0.22140513429207	0.062765898662382	-3.52747493480513	0.000419543481527	0.002485102485508	no	yes
TMEM134	535.777903267307	-0.347153419679833	0.098411540971958	-3.52756817189514	0.000419395748706	0.002485102485508	yes	yes
QTRT1	1096.16067126555	-0.279347376490218	0.079226360107782	-3.52593980223484	0.000421982874826	0.002497588350646	yes	yes
RPS8P4	281.979169000624	-0.513351508000245	0.145664266653573	-3.52421029394346	0.000424747003467	0.002510989641131	unknown	unknown
DICER1-AS1	149.584434576909	-0.62360653875143	0.177033715220498	-3.52252980724445	0.000427448971655	0.002525971981909	unknown	unknown
BORCS5	424.454309748385	-0.390843235756322	0.110960858486685	-3.52235230590995	0.000427735302107	0.002526673174224	yes	yes
WDR25	132.160953453282	-0.628188614326956	0.178356911477285	-3.52208730866569	0.000428163106986	0.002528209192463	yes	yes
SSH3	2701.18858479352	-0.260344801258377	0.073960803400148	-3.52003749675138	0.000431485793809	0.002542846862302	no	yes
RAB6A	4287.85361035407	-0.200713064324633	0.057027734169856	-3.51956933317419	0.000432248043171	0.002545348090091	no	yes
AL365181.2	133.353479751179	-0.69851783432447	0.198507491596259	-3.51884872811335	0.000433423767037	0.002549282882703	unknown	unknown
TUBAP2	797.441844349946	-0.362984297143146	0.103250704974549	-3.51556240930868	0.000438823608373	0.002576015954254	unknown	unknown
SPP1	581.448385465422	-0.439043142589482	0.12491166242374	-3.51482907256577	0.000440037113964	0.002581128559874	no	yes
HSD17B7	703.763378810814	-0.325830489441177	0.092699002761676	-3.51492982377458	0.0004398702082	0.002581128559874	no	yes
CCDC18-AS1	289.909863506277	-0.464834861703091	0.132255802152849	-3.51466517261661	0.000440308759067	0.002581299644819	unknown	unknown
KLK6	26.0908672760988	-1.48448205249818	0.422398302708775	-3.51441292017137	0.000440727144022	0.002582160705005	yes	yes
ALDH16A1	643.113958751506	-0.44800225338399	0.127515950075704	-3.51330365431163	0.000442571375939	0.002591958050535	no	yes
AEBP1	700.583688716239	-0.389888755127965	0.111004117972539	-3.51238100215722	0.000444110834449	0.002599963544797	yes	yes
UQCRC2	7026.53857175559	-0.203919464456226	0.058069759278703	-3.51162923678613	0.000445368859666	0.002605304094062	no	yes
TNFRSF21	4309.26162816832	-0.211435421103872	0.060311285023195	-3.50573563508981	0.000455347245949	0.002657485534164	no	yes
UROD	3975.21229232606	-0.197147571514616	0.056267720719707	-3.50374191442176	0.000458769746472	0.002675387503711	no	yes
LINC00910	207.962367569954	-0.541567944592841	0.154629900192973	-3.50234944158266	0.000461174341528	0.002688369884906	unknown	unknown
LRRC59	18450.100624995	-0.182384361735559	0.052082703690638	-3.50182207933922	0.000462088084575	0.002692654813014	yes	yes
CYTH3	2790.44167699129	-0.219897609697922	0.062797079766264	-3.5017171262804	0.000462270134679	0.002692674394849	yes	yes
MKRN1	3445.24842658728	-0.197328234035229	0.056358795912781	-3.50128548417903	0.000463019558816	0.002695997577974	yes	yes
COG4	2749.37499647574	-0.228577798218982	0.065306573457428	-3.50007336348748	0.000465130128417	0.002706195330161	no	yes
C12orf57	3398.02878553468	-0.312284814243629	0.089240830969564	-3.49934901827768	0.000466395654323	0.002711464550535	no	yes
RGS19	773.372036536886	-0.432528541662982	0.123617527998985	-3.49892566745498	0.000467136790321	0.002713679372915	yes	yes
KRT15	4515.37164653868	-0.194391228259479	0.055562555722414	-3.49860127440216	0.000467705429993	0.002714889493286	yes	yes
TOMM34	3716.02944439197	-0.21562974076067	0.061679595260935	-3.49596555957364	0.000472349661695	0.002736898910976	yes	yes
DLL1	391.639312832931	-0.398900563173354	0.114148957323808	-3.49456160201085	0.000474841015295	0.002748897141558	no	yes
AC007160.1	113.734874527497	-0.705807195755759	0.20228490936474	-3.48917374989706	0.000484516103372	0.002799529586547	unknown	unknown
AIFM3	230.892586983765	-0.546495903961646	0.156625688057613	-3.48918437798417	0.000484496838586	0.002799529586547	yes	yes
ALS2CL	2495.07805921145	-0.29977972661768	0.085923230892735	-3.48892521269272	0.000484966813032	0.002801059756836	yes	yes
PHYH	239.711479154506	-0.475158611111157	0.136203831896718	-3.48858475194342	0.000485584856111	0.002803554864653	yes	yes
AL162430.2	323.60797044206	-0.498722243109213	0.14296414012374	-3.48844292476107	0.000485842533617	0.002803968264681	unknown	unknown
WDR83	529.466448230986	-0.36162580034656	0.103672394743978	-3.48815903442381	0.0004863587005	0.002805872610197	yes	yes
EEF1A1P10	1206.48943228978	-0.366849163324141	0.105244261342705	-3.48569279354412	0.000490864366292	0.002828617642699	unknown	unknown
AL359704.1	198.262629517094	-0.593147897749531	0.170261115197962	-3.48375433263127	0.000494433100002	0.002843161594097	unknown	unknown
RFC2	2207.57283596248	-0.245611485532587	0.070522996616436	-3.48271482093182	0.000496356806807	0.002851544308721	no	yes
AC068888.1	430.417929571697	-0.392633638852522	0.112846544420868	-3.47935899027774	0.000502614799644	0.002883099511169	unknown	unknown
CCDC80	873.455098229566	-0.278580918503686	0.080077911509567	-3.47887342779169	0.00050352635035	0.002886131066347	yes	yes
CFAP36	2213.75578477765	-0.217817925412097	0.062611003645228	-3.47890806297114	0.00050346127841	0.002886131066347	yes	yes
MED15	2693.66236163432	-0.285664474045127	0.082159739045521	-3.47693989007017	0.00050717150806	0.002902608224442	no	yes
AC108039.1	169.885957131655	-0.593002212837034	0.170622920451936	-3.47551320342147	0.000509876892681	0.002913665110281	unknown	unknown
AC016065.1	146.472754217469	-0.64124249499999	0.184561130257032	-3.47441790211707	0.000511963002859	0.002924477062197	unknown	unknown
RPL37AP8	490.954024445428	-0.452749316118288	0.130366855263132	-3.47288668737511	0.000514892691772	0.002940097753811	unknown	unknown
AL354702.1	154.50980672522	-0.600192412862838	0.172866425673065	-3.47200105819252	0.000516594300505	0.002948696785722	unknown	unknown
ECI1	798.939800121068	-0.40886288431099	0.117794080068994	-3.47099687922781	0.000518530025833	0.002958625126572	no	yes
MRPS11	1266.87942557634	-0.273713066808039	0.078876488050167	-3.47014774078116	0.000520172157415	0.002962442900861	no	yes
RABEPK	3511.60528855449	-0.202440120089417	0.058369122235739	-3.4682741890791	0.000523812541217	0.002979739971156	yes	yes
GPR107	6357.8762495324	-0.194894595520153	0.05622877043297	-3.46610096609678	0.000528064937082	0.002999400880847	no	yes
TIMM8A	594.352324750108	-0.329084748272	0.09508339056814	-3.46101192127943	0.000538148980624	0.003052076397827	yes	yes
TMEM99	943.202903568797	-0.282705258461679	0.081731240911224	-3.45896202369854	0.000542261355761	0.00307309433039	unknown	unknown
DCAF10	1391.60827827094	-0.274412308421667	0.079356149744511	-3.45798415504211	0.000544233391525	0.003080786242259	yes	yes
PDE2A	45.1327505145009	-1.04263607638321	0.302206168822518	-3.4500820431483	0.000560416210009	0.003164073386521	yes	yes
FN3KRP	2004.60585716865	-0.216863810418314	0.062869335808348	-3.44943695730151	0.000561756883289	0.003168081764325	no	yes
VPS9D1-AS1	580.364638775056	-0.367055554712038	0.106407453352647	-3.4495286105154	0.000561566219762	0.003168081764325	unknown	unknown
GSEC	218.503617337423	-0.501389436312559	0.145371965687481	-3.44901050172521	0.000562644819622	0.003171902277172	unknown	unknown
MUC1	314.317309572638	-0.415211071447293	0.120453944979317	-3.44705249395184	0.000566738451537	0.0031937278903	no	yes
CHEK1	1799.89519671817	-0.231933118050917	0.067313485239989	-3.44556692056607	0.000569862845847	0.003208992236197	yes	yes
PSD4	902.597968902928	-0.276909747300181	0.080587987563403	-3.43611691608903	0.000590116250701	0.003310670804845	no	yes
AC009005.1	180.120055486708	-0.594045838521674	0.172916402210633	-3.43545106726228	0.000591568285215	0.003317581871941	unknown	unknown
AC020899.1	246.357273936118	-0.497271300499322	0.144802063545208	-3.43414512420999	0.000594425853861	0.003332367258869	unknown	unknown
MEPCE	2766.73958495566	-0.225545072843692	0.065760990149394	-3.42977002522782	0.000604093020579	0.003381529616312	no	yes
MAGED2	8737.59606794371	-0.181143756456093	0.052819052135103	-3.42951547090916	0.000604659960599	0.003382717055637	yes	yes
HRCT1	100.355409858149	-0.684614125826291	0.199626613874823	-3.42947321771226	0.000604754114267	0.003382717055637	yes	yes
CHST14	662.985755956283	-0.344812577416107	0.100556845569771	-3.42903136491945	0.000605739521661	0.003386971744678	yes	yes
THAP5	757.243979669031	-0.361382537273902	0.105439652448528	-3.42738740959258	0.000609418961263	0.003403756236943	no	yes
TYSND1	2495.3595381956	-0.222438805233426	0.064912362075026	-3.42675567677431	0.000610838405899	0.003410420132825	yes	yes
KYAT3	832.491651407028	-0.291246730371484	0.085032202871124	-3.42513448478925	0.000614495163765	0.003427027247511	yes	yes
ARHGEF1	4523.77643951377	-0.258077203053529	0.0753715053377	-3.42406857733861	0.000616910511131	0.00343757835725	no	yes
VILL	258.581873987504	-0.48782278606983	0.142471703839949	-3.42399769864368	0.000617071435156	0.00343757835725	no	yes
LINC01184	621.448549667271	-0.310164670876927	0.090593959203906	-3.42367938880802	0.000617794612166	0.00343906428176	unknown	unknown
FTH1P2	165.979572284634	-0.660943606384373	0.193193272590315	-3.42115228715012	0.000623564050591	0.003464781223585	unknown	unknown
HNRNPA1P43	184.35149268887	-0.59717292937766	0.174646340127942	-3.41932690338764	0.000627762587934	0.003484631639082	unknown	unknown
YIPF6	2577.53178957625	-0.24233422622433	0.070884228378166	-3.41873265420174	0.000629135076038	0.003490587798531	yes	yes
RPS3AP2	270.57919348805	-0.458038405274862	0.134052917520833	-3.41684771764612	0.000633507050779	0.0035122581855	unknown	unknown
MMP17	259.074943959761	-0.583344903012641	0.170801391901485	-3.41534045196249	0.000637023362881	0.003529156270312	no	yes
TJAP1	2589.71218216911	-0.210412372381436	0.061609857474807	-3.41523874596651	0.000637261286256	0.003529176891799	yes	yes
GPSM3	391.01632729604	-0.411082905775877	0.120396770419541	-3.41440143571456	0.000639223170784	0.003537441777653	no	yes
OSER1	3180.90026996726	-0.222205009035575	0.065101488426886	-3.41320935058388	0.00064202601561	0.00354774111816	no	yes
PTPRH	74.0994093634048	-0.806086708898482	0.236175119626396	-3.4130890255232	0.000642309559567	0.003548006874308	yes	yes
ZNF623	1245.57692424287	-0.259700969757262	0.076100653668054	-3.41259841065309	0.00064346689124	0.003551795818348	yes	yes
AC046134.2	120.502724157265	-0.624879864388795	0.183184437747749	-3.41120606134281	0.00064676193294	0.003566064971635	unknown	unknown
ARMCX4	157.064836937673	-0.552105536512072	0.161902182994518	-3.41011792614783	0.00064934795868	0.003579014041461	yes	yes
CUL9	2449.65215478711	-0.232009801422595	0.068126303929632	-3.40558327752874	0.000660228736789	0.003629692387693	yes	yes
OSBP2	5628.59208611926	-0.236489761521116	0.069471672632862	-3.40411785924453	0.000663781060293	0.003643904115684	no	yes
GLO1	9847.30814737764	-0.172218512319549	0.050597924298889	-3.40366753588999	0.00066487625469	0.003648587138353	no	yes
CAMK1	121.810815996342	-0.629389844098031	0.184932035519308	-3.40335757582855	0.000665631059031	0.003651248193231	yes	yes
LCA5L	61.8018459340749	-0.910926208285835	0.267662087499642	-3.40326946111504	0.000665845778419	0.003651248193231	no	yes
FBXO17	929.758511580291	-0.275354014462835	0.081004627601875	-3.39923807583139	0.000675738680554	0.003700111256277	no	yes
TRIM25	8893.54861215366	-0.177774852479434	0.052337615740549	-3.39669375389029	0.000682052525157	0.003731971496586	no	yes
MAP4K4	10204.1539446385	-0.174897391134425	0.051505013248457	-3.39573529067415	0.000684445180318	0.003742345581354	no	yes
PHF8	3082.16859323229	-0.22651734689979	0.066794781596021	-3.39124317030904	0.000695763391315	0.003800093709217	no	yes
TMEM218	487.351475164126	-0.38215005047942	0.112692370520441	-3.39109070751248	0.000696150566762	0.003800830757443	no	yes
RPS3AP26	296.438050902785	-0.460411754487267	0.135804241824312	-3.39026048304806	0.000698262417217	0.003810980211896	unknown	unknown
MPG	790.209995009845	-0.384340491281686	0.113531364731715	-3.38532433032861	0.000710941987939	0.00387176899756	yes	yes
AKR1B1P2	59.2137507817396	-0.918049030192463	0.271238548728358	-3.38465544258563	0.000712676535876	0.00387595858339	unknown	unknown
VRK2	1676.16756483477	-0.246190233120556	0.072844590425444	-3.37966390754204	0.000725745185664	0.003933904389483	no	yes
NQO1	15138.9078616994	-0.188772750687662	0.055869535577026	-3.37881367256767	0.000727993305667	0.003944671385506	no	yes
LINC00339	92.6274665185014	-0.731191072315623	0.216640767227431	-3.37513147536083	0.000737804338604	0.003994959963502	unknown	unknown
TTC27	1286.06334117922	-0.237600437523836	0.070428281529568	-3.37365093061492	0.000741783682563	0.004013204906364	no	yes
CPNE7	1275.86744264292	-0.269062961698677	0.079755898244993	-3.37358073345463	0.000741972849501	0.004013204906364	yes	yes
WNT7B	1562.8367817136	-0.292062133967742	0.086585547886362	-3.37310487832283	0.000743256363162	0.00401726332012	yes	yes
GZF1	1156.70992033311	-0.261599134853006	0.077589587616036	-3.37157527048048	0.00074739612202	0.004036742710653	yes	yes
PIGQ	575.755642104742	-0.351603307506215	0.104308102002107	-3.37081492959303	0.000749461880713	0.004040658704995	no	yes
IVNS1ABP	6931.01496647659	-0.203829079790053	0.060467214622724	-3.37090241483444	0.000749223923722	0.004040658704995	unknown	unknown
POTEF	256.713628559372	-0.499733611028738	0.148240734288799	-3.37109508682794	0.000748700109606	0.004040658704995	unknown	unknown
NMRK1	614.250701023149	-0.32206909541327	0.095598666676119	-3.36897057889327	0.000754494819663	0.004061980149164	yes	yes
PLEKHA4	834.078511779878	-0.325783972873215	0.09675959023132	-3.36694246114905	0.000760065450379	0.004086131384861	no	yes
C16orf74	990.139879209889	-0.319134367125695	0.094784489278855	-3.36694716143697	0.000760052496063	0.004086131384861	yes	yes
KRT83	67.4700202227451	-0.823608643446708	0.244667913778946	-3.36623070318418	0.000762029471914	0.004095228998669	unknown	unknown
PRDX5	7956.84838533624	-0.239284154066343	0.071099914154102	-3.3654633330178	0.000764152227664	0.004102707248914	yes	yes
AP000902.1	86.6132037226356	-0.744033415712184	0.221081072950581	-3.36543244422602	0.000764237789349	0.004102707248914	unknown	unknown
AC005840.2	146.571688969983	-0.584150455853718	0.173602665215102	-3.36487032114355	0.000765796420086	0.004106685499742	unknown	unknown
AC110994.3	129.620381352137	-0.652606104282575	0.193937377856687	-3.36503520618305	0.000765338928319	0.004106685499742	unknown	unknown
ACP6	1353.69054368263	-0.246626746645634	0.073367225301126	-3.36153842036942	0.00077509572652	0.004143283966982	no	yes
ACBD4	331.262244658186	-0.396930307323846	0.118128189023392	-3.36016585546103	0.000778956943344	0.004160289003401	no	yes
ZP3	324.200068336731	-0.410795670161751	0.122270402414112	-3.35973107187825	0.00078018376927	0.004163922799969	yes	yes
AC011815.1	310.737756383237	-0.412097300584013	0.12265982132435	-3.35967634825019	0.000780338309583	0.004163922799969	unknown	unknown
TRIM47	1876.54059225583	-0.297186128115147	0.088576729569039	-3.35512644868553	0.000793287145202	0.004222551745339	yes	yes
ZDHHC4	882.829710276359	-0.307723502968553	0.091735440574373	-3.3544669436571	0.000795180533537	0.004229641884882	yes	yes
ADD3	3797.35752938109	-0.20591584189496	0.061410399647204	-3.35311027249334	0.00079908862729	0.004247430872888	yes	yes
FAM120C	299.676936979384	-0.407468556422506	0.121534870380743	-3.35268845184919	0.000800307372566	0.004252408955287	no	yes
RPSAP46	237.137246170658	-0.54069411710879	0.161342960871785	-3.35120983392927	0.000804593103615	0.004270663430213	unknown	unknown
AP002982.1	518.555483554129	-0.378362811290614	0.113033983365519	-3.34733679222026	0.000815920164363	0.004321652357396	unknown	unknown
TMEM44	428.615887356021	-0.366019242040536	0.109378629717318	-3.34635058956661	0.000818827943422	0.004335529964661	yes	yes
NACA4P	152.145847330899	-0.566459887224527	0.169353898877307	-3.34482932474388	0.000823332191359	0.004351733704522	unknown	unknown
AC004151.1	299.645436772233	-0.462838282363216	0.138428373093788	-3.34352179411682	0.000827221960879	0.004369228085694	unknown	unknown
AFG3L2	4759.45505645195	-0.192578841605125	0.057604781129819	-3.34310516988385	0.000828464952283	0.004374260114209	yes	yes
PARVA	4559.00632526622	-0.180330654068897	0.05394994375852	-3.3425549964622	0.0008301090403	0.004379871543518	yes	yes
MIR762HG	39.911219260535	-1.19354067369224	0.357068882381125	-3.34260623813835	0.00082995578663	0.004379871543518	unknown	unknown
DLGAP4	4794.51680535936	-0.228245475027534	0.068342684436031	-3.33972065790265	0.000838626983777	0.004417117722073	yes	yes
PRICKLE3	1340.91071238716	-0.267749149832652	0.08019949306134	-3.33853918038941	0.000842201521978	0.004432809896854	yes	yes
MHENCR	313.916094672071	-0.400304868895937	0.119972850546081	-3.33662880454925	0.000848011239861	0.004458716459687	unknown	unknown
CACNB3	1311.1749287289	-0.25731563529556	0.077178181043206	-3.33404638224773	0.00085592383763	0.00449397935923	yes	yes
KLK10	69.0716429925293	-0.843019731726826	0.252880167144492	-3.33367278757427	0.000857074192284	0.004496953692034	no	yes
TMEM255B	411.736654496626	-0.436533702804245	0.13095209519012	-3.33353736853522	0.000857491521956	0.004497577356195	yes	yes
UFL1	2528.32006540025	-0.234324754134324	0.070331147888389	-3.33173510129798	0.000863063658748	0.004523654356059	yes	yes
UTP6	4559.46659258132	-0.186822128912117	0.056113573207062	-3.32935719888541	0.00087046688759	0.004559285898188	no	yes
HAPLN3	190.272991594414	-0.55133344361711	0.165671407549532	-3.32787323879212	0.000875116758541	0.00458204810092	yes	yes
UBTD1	788.252867694291	-0.347149482108668	0.104334037450655	-3.32728887514636	0.000876954127097	0.004590073546794	no	yes
ASGR1	71.7683807282443	-0.869816504265196	0.261451756745506	-3.32687190590142	0.000878267356404	0.004595350970017	yes	yes
DALRD3	1143.3192404771	-0.260732625635053	0.078399230263169	-3.32570389734478	0.000881955669162	0.004613047545507	no	yes
RPRD1B	3752.41015494148	-0.191370307979709	0.057576812244636	-3.32373920193084	0.000888192150154	0.004632178845525	yes	yes
ACTR1B	2566.42208765063	-0.203683102941372	0.06128240011753	-3.32368024996968	0.000888379909985	0.004632178845525	no	yes
[truncated: 920 more rows]

## Sheet: 2C
Supplementary Table S2C. Results of p53/p73 and E2F4 RE predictions for genes upregulated upon E2F4-5 knockdown in 38HK
[truncated: 2,803 more rows]
