# Supplementary material for: The E2F4/p130 Repressor Complex Cooperates with Oncogenic ΔNp73α To Inhibit Gene Expression in Human Papillomavirus 38 E6/E7-Transformed Keratinocytes and in Cancer Cells
Source: mSphere. 2023 Mar 8;8(2):e00056-23. doi: 10.1128/msphere.00056-23 (PMC10117100; doi:10.1128/msphere.00056-23)
Supplement: TABLE S4 [file msphere.00056-23-s0010.xlsx]

## Sheet: Table S6
Supplementary Table S4. List and sequence of oligos and siRNAs used in this study
Gene Knock-Down
E2F4 siRNA	GGUGCUGGCUGUAAUACUA
	UAAAUAAAGAGUCGAGUUC	Horizon Discoveries
	GAGGUACCCAUUCCAGAAA	Smart pool
	UCAGCAGGAUCUAUUAGUG	L-003262-00-0020
E2F5 siRNA	CGGGAGACCACGAUUAUAU
	GAAGGUAUCGGGCUAAUCG	Horizon Discoveries
	GAGAUACCCUCUUGGCCAU	Smart pool
	CAGAAGAAGUACCAGAUUC	L-003263-00-0020
Scramble siRNA	CAUAGAUUACCGUGAGCAC
DNP73a sense	C*C*A*A*TGCTGTACGT*C*G*G*T
DNP73a antisense	A*C*C*G*ACGTACAGC*A*T*G*G	* PTO modification (phosphorothioate)
Primers for RTqPCR		Tm
MAFB FW	TCAAGTTCGACGTGAAGAAGG	60 °C
MAFB Rev	GTTCATCTGCTGGTAGTTGCT
PRRL1L5 FW	CCAAAGTGCTGTATGAGATCCC	60 °C
PRRL1L5 Rev	CGGGTGTTAAAGTCGCTGTTG
STC1 FW	CACGAGCTGACTTCAACAGGA	60 °C
STC1 Rev	GGATGTGCGTTTGATGTGGG
RIC3 FW	TTCAGACTGTATCAAGCGTAGGC	60 °C
RIC3 Rev	TGGATCACACGAGGTAACAGAA
TEX15 FW	CAGGGCAATGTAAGGACCAAG	60 °C
TEX15 Rev	TGGCAACCAGTCTGATAAATTGT
RBM44 FW	ACATCCTGAGAGGGAATTTCAAC	60 °C
RBM44 Rev	GCGACGACACATCTGATAGTGA
ANKRD22 FW	AGGGCATGTGAGAATCGTTTC	64 °C
ANKRD22 Rev	GTAGCATTCGTACAAGAGCCTC
Gad1 FW	GCGGACCCCAATACCACTAAC	60 °C
Gad1 Rev	CACAAGGCGACTCTTCTCTTC
ADAM9 FW	GGGGTTCAATCCCATAACTCG	60 °C
ADAM9 Rev	TCCATTGCTCTTAGCGACTGT
ANXA10 FW	TTGTGGAGACTATGTGCAAGGA	60 °C
ANXA10 Rev	GGTATGCCTCTGCAATCATCAT
PTEN Fw	TTTGAAGACCATAACCCACCAC	60 °C
PTEN Rev	ATTACACCAGTTCGTCCCTTTC
ZMAT3 Fw	CCTTACTTCAATCCCCGCTCT	60 °C
ZMAT3 Rev	CTTCGCCAGCTCCAACATTAC
CCNG1 Fw	GAGTCTGCACACGATAATGGC	60 °C
CCNG1 Rev	GTGCTTGGGCTGTACCTTCA
CDKN1B Fw	ATCACAAACCCCTAGAGGGCA	60 °C
CDKN1B Rev	GGGTCTGTAGTAGAACTCGGG
CDKN2D Fw	AGTCCAGTCCATGACGCAG	60 °C
CDKN2D Rev	ATCAGGCACGTTGACATCAGC
WASF3 Fw	TGGAAGAGGTCTCACTACAGG	60 °C
WASF3 Rev	TCAGAGGCGGTGGCTTATCA
GAPDH Fw	AAGGTGGTGAAGCAGGCGT	60 °C
GAPDH Rev	GAGGAGTGGGTGTCGCTGTT
Primer for ChIP analysis
MAFB Fw region 1	GCTACTCGGAGCACCGTCCC	62 °C
MAFB Rev region 1	CACCGCACAATGTTCACAGTG
MAFB Fw region 2	CCTCTCCTGCCTTTCGCTGC	62 °C
MAFB Rev region 2	CTGAGACCTCGGCTCAGGCG
STC1 Fw region 1	GGTGCAAGAAGCAGCGACTGC	62 °C
STC1 Rev region 1	GCTTAGGTGAGGATTTGATGAGG
STC1 Fw region 2	GTTGCTGGGCTTGAACACAG	62 °C
STC1 Rev region 2	CCAGCAAAATTGCATAGTCCAGG
STC1 Fw region 3	CCCTTCTTTCCATTCTGCCCCC	62 °C
STC1 Rev region 3	CTGTGTTCAAGCCCAGCAAC
Negative control region Fw	CCGGAAGCACTTCTCCTAGA	62 °C
Negative control region Rev	AAGAGAGAGCGGAAGTGACG
